# Supplementary material for: Epidemiology of Infectious Bursal Disease Virus in Poland during 2016–2022
Source: Viruses. 2023 Jan 19;15(2):289. doi: 10.3390/v15020289 (PMC9963850; doi:10.3390/v15020289)
Supplement: Supplementary file 1 [file viruses-15-00289-s001.zip]

Archive with 2 entries (2 files):
- Table S1 List of reference IBDV strains used in phylogenetic analysis.xlsx
- Table S2 Nucleotide similarity of partial VP2 and VP1 gene of IBDV strains.xlsx
