# Supplementary material for: Epidemiology of Infectious Bursal Disease Virus in Poland during 2016–2022
Source: Viruses. 2023 Jan 19;15(2):289. doi: 10.3390/v15020289 (PMC9963850; doi:10.3390/v15020289)
Supplement: Supplementary file 1 [file viruses-15-00289-s001.zip › Table S1 List of reference IBDV strains used in phylogenetic analysis.xlsx]

## Sheet: Table S1
	IBDV strain	Genotype	Origin		Accesion no.
			Country	Year	SegA/VP2	SegB/VP1
1	Irwin Moulthrop	A1B1	USA	1967	AY029164	AY029165
2	Faragher 52/70	A1B1	UK	1970	HG974565	HG974566
3	Lukert	A1B1	USA	1973	AY918948	AY918947
4	002-73	A7B3	Australia	1973	X03993	M19336
5	Cu-1wt	A1B1	Germany	1975	AF362747	AF362748
6	P2	A1B1	Germany	1977	X84034	X84035
7	903/78	A1B1	Hungary	1978	JQ411012	JQ411013
8	D78	A1B1	Netherlands	1978	AF499929	AF499930
9	OH	A0B1	USA	1981	U30818	U30819
10	23/82	A0B1	UK	1985	AF362773	AF362774
11	variant E	A2B1	USA	1985	AF133904	AF133905
12	GLS	A2B1	USA	1987	AY368653	AY368654
13	89163	A3B2	France	1989	HG974563	HG974564
14	D6948	A3B2	Netherlands	1989	AF240686	AF240687
15	ks	A3B2	Israel	1990	DQ927042	DQ927043
16	OKYM	A3B2	Japan	1991	D49706	D49707
17	94432	A3B2	France	1994	AM167550	AM167551
18	TASIK	A3B2	Indonesia	1994	AF322444	AF322445
19	UK661	A3B2	UK	1994	NC004178	NC004179
20	Gx	A3B3	China	1996	AY444873	AY705393
21	BD 3/99	A3B2	Bangladesh	1999	AF362776	AF362770
22	ZJ2000	A1B2	China	2000	AF321056	DQ166818
23	KMRG-48	A3B2	Tanzania	2002	AB368970	AB368971
24	02015.1	A3B3	Venezuela	2002	AJ879932	AJ880090
25	Bug/03/Poland/2003	A3B4	Poland	2003	MT629830	MT629833
26	TL2004	A1B2	China	2004	DQ088175	DQ118374
27	HLJ-0504	A3B3	China	2005	GQ451330	GQ451331
28	CA-D495	A3B1	USA	2009	JF907703	JF907704
29	CA-K785	A3B1	USA	2009	JF907702	JF907705
30	75/11/Poland/2011	A3B2	Poland	2011	MT629832	MT629835
31	IBDV/Italy/1829/2011	A6B1	Italy	2011	KY930929	KX520665
32	25/11/Latvia/2011	A3B1	Latvia	2011	OP225970	OP225971
33	221201	A4B1	Uruguay	2012	MN313613	MN313619
34	1/chicken/URY/2701/12	A4B1	Uruguay	2012	MN313614	MN313620
35	SD-2013-1	A3B3	China	2013	MN485880	MN485881
36	VCN14/ABT/MVC/India	A3B1	India	2013	KU578100	KU578101
37	IBD13HeB01	A3B1	China	2013	KP676467	KP676468
38	117/14/Poland/2014	A3B4	Poland	2014	MT629831	MT629834
39	IBDV-PSNgp-India	A1B1	India	2014	MK501731	MK501732
40	li4129/2014	A3B4	Finland	2014	MG739298	MG739299
41	150133/3.2	A3B2	Algeria	2014	MF969111	MF969112
42	HBDY-1	A1B1	China	2014	KX592158	KX592159
43	RPM14/ABT/MVC/India	A3B1	India	2014	KU578102	KU578103
44	THI14/ABT/MVC/India	A3B1	India	2014	KU578104	KU578105
45	EDE14/ABT/MVC/India	A3B1	India	2014	KU558697	KU558698
46	NKL14/ABT/MVC/India/2014	A3B1	India	2014	KU578098	KU578099
47	BGE14/ABT2/MVC/2015	A3B1	India	2014	KT884452	KT884453
48	dIBDV/UY/2014/2202	A4B1	Uruguay	2014	KT336459	KT336458
49	1/chicken/ARG/P33/15	A4B1	Argentina	2015	MN313610	MN313616
50	160021	A1B2	Egypt	2015	KY610530	KY597860
51	160023	A3B2	Egypt	2015	KY610531	KY597861
52	160019	A1B2	Egypt	2015	KY610529	KY597863
53	150124/1.1	A3B1	Algeria	2016	MF969105	MF969106
54	150127/0.2	A1B1	Algeria	2015	MF969107	MF969108
55	150128/4.1	A3B2	Algeria	2015	MF969109	MF969110
56	150136/1.1	A3B2	Algeria	2015	MF969113	MF969114
57	150144/5.1	A3B1	Algeria	2015	MF969115	MF969116
58	IBDV/Turkey/PA/00924/14	A0	USA	2015	KP642112	-
59	India/BGE15/ABT/MVC/2015	A3B1	India	2015	KT870148	KT870149
60	YL160304	A3B3	China	2016	MZ066614	MZ066616
61	IBD16HeN01	A2B1	China	2016	MT179710	MT179711
62	1/chicken/URY/1302/16	A4B1	Uruguay	2016	MN313615	MN313621
63	DD1	A3B2	Russia	2016	MH644846	MH644847
64	IBS536/2017	A3B2	Malaysia	2017	MT505339	MT505344
65	IBS624/2017	A3B2	Malaysia	2017	MT505340	MT505345
66	D3976/1	A3B1	Germany	2017	MN786767	MN786769
67	PK12	A3B3	Pakistan	2017	MK800149	MK919703
68	PK19	A3B3	Pakistan	2017	MK800150	MK919704
69	PK28	A3B3	Pakistan	2017	MK800151	MK919705
70	PK33	A3B3	Pakistan	2017	MK800152	MK919706
71	PK47	A3B3	Pakistan	2017	MK800153	MK919707
72	61-7	A3B2	Morocco	2018	MK580161	MK580166
73	PK2	A3B3	Pakistan	2017	MF996499	MF996500
74	THCU07	A3	Thailand	2017	MZ614612	-
75	UPM766/2018	A3B2	Malaysia	2018	MT505341	MT505346
76	UPM1056/2018	A3B2	Malaysia	2018	MT505342	MT505347
77	D4320/6	A3B1	Denmark	2018	MN786768	MN786770
78	LJ-5	A3B3	China	2018	MW030633	MT446362
79	SHG358	A2B1	China	2018	MT179721	MT179723
80	SHG352	A2B1	China	2018	MT179720	MT179722
81	ZD-2018-1	A2B1	China	2018	MN485882	MN485883
82	9-1	A3B2	Morocco	2017	MK580160	MK580164
83	8	A3B2	Morocco	2017	MK580162	MK580165
84	64	A3B2	Morocco	2018	MK580163	MK580167
85	S18	A3B3	China	2018	MK472711	MK472712
86	19P009381	AxB1	France	2019	OK043826	OK043827
87	QZ191002	A2B1	China	2019	MZ066613	MZ066615
88	IBDV-JS19-14701	A3B3	China	2019	MW700332	MW700333
89	UPM1432/2019	A2B1	Malaysia	2019	MT505343	MT505348
90	SH19	A3B2	China	2019	MT066169	MT066170
91	IBD17JL01	A1B1	China	2019	MN604241	MN604242
92	SHG19	A2B1	China	2019	MN393076	MN393077
93	GXB02	A1B1	China	2020	MZ740264	MZ740265
94	IBDV-HeN20-7103	A1B1	China	2020	MW682877	MW682878
95	IBDV/chicken/Belgium/4439001/2020	A3B1	Belgium	2020	MZ367373	MZ367374
96	LN-2020-1	A2B1	China	2020	MW767374	MW767378
97	LN-2020-2	A2B1	China	2020	MW767375	MW767379
98	SD-2020-1	A3B2	China	2020	MW767376	MW767380
99	HB-2020-1	A2B1	China	2020	MW767998	MW767377
100	FJ2021	A2B1	China	2021	MZ593902	MZ593903
101	mb	A3B2	vaccine		DQ927040	DQ927041
102	Cu-1	A1B1	vaccine		D00867	AF362775
103	83/11/Poland/2011	A3B4	Poland	2011	KX759603	KX759557
104	98/13/Poland/2013	A3B4	Poland	2013	KX759604	KX759558
105	217/13/Poland/2013	A3B4	Poland	2013	KX759610	KX759559
106	115/14A/Poland/2014	A3B4	Poland	2014	KX759605	KX759560
107	115/14B/Poland/2014	A3B4	Poland	2014	KX759606	KX759561
108	131/14/Poland/2014	A3B4	Poland	2014	KX759608	KX759563
109	170W/14/Poland/2014	A3B4	Poland	2014	KX759609	KX759564
110	176/14/Poland/2014	A3B2	Poland	2014	KX759596	KX759550
111	189/14/Poland/2014	A3B4	Poland	2014	KX759611	KX759565
112	216/14/Poland/2014	A3B4	Poland	2014	KX759612	KX759566
113	236/14/Poland/2014	A3B2	Poland	2014	KX759597	KX759551
114	20/15/Poland/2015	A3B2	Poland	2015	KX759598	KX759552
115	72/15/Poland/2015	A3B2	Poland	2015	KX759599	KX759553
116	96/15/Poland/2015	A3B4	Poland	2015	KX759613	KX759567
117	123/15/Poland/2015	A3B4	Poland	2015	KX759614	KX759568
118	200/15/Poland/2015	A3B4	Poland	2015	KX759615	KX759569
119	1/chicken/BEL/a799/21	A3B1	Belgium	2021	ON152424	ON152535
120	1/chicken/DEN/a664/21	A3B1	Denmark	2021	ON152426	ON152537
121	1/chicken/NED/b335/21	A3B1	Netherlands	2021	ON152475	ON152586
122	1/chicken/PRT/a833/21	A3B1	Portugal	2021	ON152481	ON152592
123	1/chicken/GER/a893/21	A3B1	Germany	2021	ON152459	ON152570
124	1/chicken/GER/b507/21	A3B1	Germany	2021	ON152462	ON152573
125	1/chicken/FR/a749/21	A3B1	France	2021	ON152427	ON152538
126	1/chicken/FR/b292/21	A3B1	France	2021	ON152440	ON152551
127	1/chicken/FR/b317/21	A3B1	France	2021	ON152445	ON152556
128	1/chicken/FR/b524/21	A3B1	France	2021	ON152451	ON152562
129	1/chicken/FR/b542/21	A3B1	France	2021	ON152453	ON152564
130	1/chicken/UK/a227/21	A3B1	UK	2021	ON152497	ON152608
131	1/chicken/UK/a452/21	A3B1	UK	2021	ON152508	ON152619
132	1/chicken/UK/a524/21	A3B1	UK	2021	ON152519	ON152630
133	1/chicken/UK/b289/21	A3B1	UK	2021	ON152527	ON152638
134	1/chicken/UK/b630/21	A3B1	UK	2021	ON152531	ON152642
135	1/chicken/ITA/a056/21	A3B1	Italy	2021	ON152564	ON152575
136	1/chicken/ITA/a186/21	A3B1	Italy	2021	ON152565	ON152577
137	1/chicken/ITA/a163/21	A3B1	Italy	2021	ON152566	ON152576
138	1/chicken/ITA/a191/21	A3B1	Italy	2021	ON152567	ON152578
139	1/chicken/ITA/a217/21	A3B1	Italy	2021	ON152568	ON152579
140	1/chicken/ITA/a393/21	A3B1	Italy	2021	ON152569	ON152580
141	NIR/AC-09389/02/2019	A3B1	Irleand	2019	MT050435	MT050426
142	CZE/AC-11727/01/2019	A3B2	Czech Republic	2019	MT050436	MT050427
143	RU/AC-26757/01/2019	A3B2	Russia	2019	MT050440	MT050431
144	RU/AC-31312/10/2019	A3B2	Russia	2019	MT050442	MT050433
145	N1/99	A7B3	Austraila	1999	AF381005	AJ878641
146	KMRG-00	A3B4	Tanzania	2001	AB200975	AB368956
147	KDSM-02	A3B4	Tanzania	2004	AB200976	AB368955
148	189	A3B1	Russia	2014	MF142509	MF142463
149	224	A3B1	Russia	2014	MF142514	MF142464
150	232	A3B1	Russia	2015	MF142515	MF142465
151	276	A3B1	Jordan	2014	MF142517	MF142466
152	437	A3B1	Russia	2015	MF142537	MF142473
153	590	A3B1	Russia	2015	MF142549	MF142478
154	593	A3B1	Russia	2015	MF142550	MF142479
155	624	A3B1	Russia	2015	MF142552	MF142481
156	630	A3B1	Russia	2015	MF142554	MF142482
157	636	A3B1	Russia	2015	MF142555	MF142483
158	641	A3B1	Russia	2015	MF142556	MF142484
159	711	A3B2	Russia	2015	MF142561	MF142486
160	713	A3B2	Russia	2015	MF142562	MF142487
161	716	A3B1	Russia	2015	MF142563	MF142488
162	717	A3B1	Russia	2015	MF142564	MF142489
163	727	A3B2	Russia	2015	MF142565	MF142490
164	731	A3B2	Russia	2015	MF142566	MF142491
165	735	A3B2	Russia	2015	MF142567	MF142492
166	774	A3B1	Kazakhstan	2016	MF142578	MF142497
167	Plateau/UVC1/19	A3B5	Nigeria	2019	MN737273	MN765057
168	Bauchi/AT6/19	A3B5	Nigeria	2019	MN737277	MN765058
169	BAUCHI37/NG/2012	A3B5	Nigeria	2012	KP266329	KP266340
170	PLATEAU7/NG/2009	A3B5	Nigeria	2009	KP152305	KP266339
171	1/chicken/PRT/7/21	A9B1	Portugal	2021	MZ687395	MZ687403
172	1/chicken/PRT/76/21	A9B1	Portugal	2021	MZ687397	MZ687405
173	1/chicken/PRT/168/21	A9B1	Portugal	2021	MZ687400	MZ687406
174	1/chicken/PRT/189/21	A9B1	Portugal	2021	MZ687401	MZ687407
175	1/chicken/PRT/201/21	A9B1	Portugal	2021	MZ687402	MZ687408
176	D4628/2	A3B1	Czech Republic	2019	MN702848	-
177	D3994/1/8	A3B1	Netherlands	2017	MN702836	-
178	D3996/1/1	A3B1	Belgium	2017	MN702837	-
179	D4389/1	A3B1	Sweden	2018	MN702847	-
180	D4051/1	A3B1	Sweden	2017	MN702839	-
