# Supplementary material for: Epidemiology of Infectious Bursal Disease Virus in Poland during 2016–2022
Source: Viruses. 2023 Jan 19;15(2):289. doi: 10.3390/v15020289 (PMC9963850; doi:10.3390/v15020289)
Supplement: Supplementary file 1 [file viruses-15-00289-s001.zip › Table S2 Nucleotide similarity of partial VP2 and VP1 gene of IBDV strains.xlsx]

## Sheet: VP2partial
Column1	Column2	Column3	Column4	Column5	Column6	Column7	Column8	Column9	Column10	Column11	Column12	Column13	Column14	Column15	Column16	Column17	Column18	Column19	Column20	Column21	Column22	Column23	Column24	Column25	Column26	Column27	Column28	Column29	Column30	Column31	Column32	Column33	Column34	Column35	Column36	Column37	Column38	Column39	Column40	Column41	Column42	Column43	Column44	Column45	Column46	Column47	Column48	Column49	Column50
	34/16/Poland/2016	105/16/Poland/2016	158/16B/Poland/2016	158/16C/Poland/2016	296/16/Poland/2016	320/16/Poland/2016	5/17/Poland/2017	22/17/Poland/2017	130/17/Poland/2017	169/17/Poland/2017	179/17/Poland/2017	182/17/Poland/2017	212/17/Poland/2017	216/17/Poland/2017	27/18/Poland/2018	35/18/Poland/2018	78/18/Poland/2018	344/18/Poland/2018	416/18/Poland/2018	417/18/Poland/2018	526/18/Poland/2018	532/18/Poland/2018	73/20/Poland/2020	121/20/Poland/2020	134/20/Poland/2020	90/22/Poland/2022	78/17D/Poland/2017	97/17/Poland/2017	115/17/Poland/2017	117/17/Poland/2017	232/17/Poland/2017	233/17/Poland/2017	264/17/Poland/2017	323/17/Poland/2017	325/17/Poland/2017	104/18/Poland/2018	127/18/Poland/2018	158/18/Poland/2018	191/18/Poland/2018	252/18/Poland/2018	394/18/Poland/2018	460/18/Poland/2018	4/19/Poland/2019	68/19/Poland/2019	123/20/Poland/2020	222/20/Poland/2020	18/21/Poland/2021	38/22/Poland/2022	97/1967/17/Poland/2017
34/16/Poland/2016		98.0	98.0	98.0	99.5	98.0	97.8	97.7	99.3	99.3	97.8	98.0	99.1	99.5	97.8	97.7	98.0	98.0	97.7	97.8	97.7	99.6	98.0	98.0	98.0	98.2	96.2	96.2	96.2	96.2	95.9	96.1	96.2	96.2	96.1	95.9	96.1	96.2	96.1	95.7	95.7	95.3	96.2	96.2	95.3	96.1	94.6	94.8	97.9
105/16/Poland/2016	98.0		99.8	99.8	97.8	99.8	99.8	99.5	97.7	97.7	99.6	99.1	97.5	97.8	99.3	99.2	99.5	99.5	99.5	99.6	99.5	98.0	99.5	99.5	99.5	99.3	95.9	95.9	95.9	95.9	95.5	95.7	95.9	95.9	95.7	95.5	95.7	95.9	95.7	95.3	95.3	95.0	95.9	95.9	95.2	95.7	94.3	94.6	97.4
158/16B/Poland/2016	98.0	99.8		100.0	97.8	100.0	99.6	99.6	97.7	97.7	99.8	99.3	97.5	97.8	99.5	99.4	99.6	99.6	99.6	99.8	99.6	98.0	99.6	99.6	99.6	99.5	96.1	96.1	96.1	96.1	95.7	95.9	96.1	96.1	95.9	95.7	95.9	96.1	95.9	95.5	95.5	95.2	96.1	96.1	95.3	95.9	94.4	94.8	97.6
158/16C/Poland/2016	98.0	99.8	100.0		97.8	100.0	99.6	99.6	97.7	97.7	99.8	99.3	97.5	97.8	99.5	99.4	99.6	99.6	99.6	99.8	99.6	98.0	99.6	99.6	99.6	99.5	96.1	96.1	96.1	96.1	95.7	95.9	96.1	96.1	95.9	95.7	95.9	96.1	95.9	95.5	95.5	95.2	96.1	96.1	95.3	95.9	94.4	94.8	97.6
296/16/Poland/2016	99.5	97.8	97.8	97.8		97.8	97.7	97.5	99.1	99.1	97.7	97.8	98.9	99.3	97.7	97.5	97.8	97.8	97.5	97.7	97.5	99.8	97.8	97.8	97.8	98.0	96.1	96.1	96.1	96.1	95.7	95.9	96.1	96.1	95.9	95.7	95.9	96.1	95.9	95.5	95.5	95.2	96.1	96.1	95.2	95.9	94.8	95.0	97.8
320/16/Poland/2016	98.0	99.8	100.0	100.0	97.8		99.6	99.6	97.7	97.7	99.8	99.3	97.5	97.8	99.5	99.4	99.6	99.6	99.6	99.8	99.6	98.0	99.6	99.6	99.6	99.5	96.1	96.1	96.1	96.1	95.7	95.9	96.1	96.1	95.9	95.7	95.9	96.1	95.9	95.5	95.5	95.2	96.1	96.1	95.3	95.9	94.4	94.8	97.6
5/17/Poland/2017	97.8	99.8	99.6	99.6	97.7	99.6		99.3	97.5	97.5	99.5	98.9	97.3	97.7	99.1	99.1	99.3	99.3	99.3	99.5	99.3	97.8	99.3	99.3	99.3	99.1	95.7	95.7	95.7	95.7	95.3	95.5	95.7	95.7	95.5	95.3	95.5	95.7	95.5	95.2	95.2	94.8	95.7	95.7	95.0	95.5	94.1	94.4	97.2
22/17/Poland/2017	97.7	99.5	99.6	99.6	97.5	99.6	99.3		97.3	97.3	99.8	98.9	97.1	97.5	99.1	99.1	99.3	99.3	99.3	99.5	99.3	97.7	99.3	99.3	99.3	99.1	95.7	95.7	95.7	95.7	95.3	95.5	95.7	95.7	95.5	95.3	95.5	95.7	95.5	95.2	95.2	94.8	95.7	95.7	95.0	95.5	94.1	94.4	97.2
130/17/Poland/2017	99.3	97.7	97.7	97.7	99.1	97.7	97.5	97.3		100.0	97.5	97.7	99.8	99.5	97.5	97.3	97.7	97.7	97.3	97.5	97.3	99.3	97.7	97.7	97.7	97.8	95.9	95.9	95.9	95.9	95.5	95.7	95.9	95.9	95.7	95.5	95.7	95.9	95.7	95.3	95.3	95.0	95.9	95.9	95.0	95.7	94.3	94.4	97.9
169/17/Poland/2017	99.3	97.7	97.7	97.7	99.1	97.7	97.5	97.3	100.0		97.5	97.7	99.8	99.5	97.5	97.3	97.7	97.7	97.3	97.5	97.3	99.3	97.7	97.7	97.7	97.8	95.9	95.9	95.9	95.9	95.5	95.7	95.9	95.9	95.7	95.5	95.7	95.9	95.7	95.3	95.3	95.0	95.9	95.9	95.0	95.7	94.3	94.4	97.9
179/17/Poland/2017	97.8	99.6	99.8	99.8	97.7	99.8	99.5	99.8	97.5	97.5		99.1	97.3	97.7	99.3	99.2	99.5	99.5	99.5	99.6	99.5	97.8	99.5	99.5	99.5	99.3	95.9	95.9	95.9	95.9	95.5	95.7	95.9	95.9	95.7	95.5	95.7	95.9	95.7	95.3	95.3	95.0	95.9	95.9	95.2	95.7	94.3	94.6	97.4
182/17/Poland/2017	98.0	99.1	99.3	99.3	97.8	99.3	98.9	98.9	97.7	97.7	99.1		97.5	97.8	98.7	98.7	98.9	98.9	98.9	99.1	98.9	98.0	98.9	98.9	98.9	99.1	96.4	96.4	96.4	96.4	96.1	96.2	96.4	96.4	96.2	96.1	96.2	96.4	96.2	95.9	95.9	95.5	96.4	96.4	95.7	96.2	94.6	94.6	97.6
212/17/Poland/2017	99.1	97.5	97.5	97.5	98.9	97.5	97.3	97.1	99.8	99.8	97.3	97.5		99.3	97.3	97.2	97.5	97.5	97.1	97.3	97.1	99.1	97.5	97.5	97.5	97.7	95.7	95.7	95.7	95.7	95.3	95.5	95.7	95.7	95.5	95.3	95.5	95.7	95.5	95.2	95.2	94.8	95.7	95.7	94.8	95.5	94.1	94.3	97.8
216/17/Poland/2017	99.5	97.8	97.8	97.8	99.3	97.8	97.7	97.5	99.5	99.5	97.7	97.8	99.3		97.7	97.5	97.8	97.8	97.5	97.7	97.5	99.5	97.8	97.8	97.8	98.0	96.1	96.1	96.1	96.1	95.7	95.9	96.1	96.1	95.9	95.7	95.9	96.1	95.9	95.5	95.5	95.2	96.1	96.1	95.2	95.9	94.4	94.6	97.8
27/18/Poland/2018	97.8	99.3	99.5	99.5	97.7	99.5	99.1	99.1	97.5	97.5	99.3	98.7	97.3	97.7		100.0	99.8	99.8	99.5	99.6	99.5	97.8	99.8	99.8	99.8	99.6	95.5	95.5	95.5	95.5	95.2	95.3	95.5	95.5	95.3	95.2	95.3	95.5	95.3	95.0	95.0	94.6	95.5	95.5	94.8	95.3	94.3	94.3	97.0
35/18/Poland/2018	97.7	99.2	99.4	99.4	97.5	99.4	99.1	99.1	97.3	97.3	99.2	98.7	97.2	97.5	100.0		99.8	99.8	99.4	99.6	99.4	97.7	99.8	99.8	99.8	99.6	95.3	95.3	95.3	95.3	95.1	95.1	95.3	95.3	95.1	94.9	95.1	95.3	95.1	94.7	94.7	94.3	95.3	95.3	94.5	95.3	94.5	94.5	96.9
78/18/Poland/2018	98.0	99.5	99.6	99.6	97.8	99.6	99.3	99.3	97.7	97.7	99.5	98.9	97.5	97.8	99.8	99.8		100.0	99.6	99.8	99.6	98.0	100.0	100.0	100.0	99.8	95.7	95.7	95.7	95.7	95.3	95.5	95.7	95.7	95.5	95.3	95.5	95.7	95.5	95.2	95.2	94.8	95.7	95.7	95.0	95.5	94.4	94.4	97.2
344/18/Poland/2018	98.0	99.5	99.6	99.6	97.8	99.6	99.3	99.3	97.7	97.7	99.5	98.9	97.5	97.8	99.8	99.8	100.0		99.6	99.8	99.6	98.0	100.0	100.0	100.0	99.8	95.7	95.7	95.7	95.7	95.3	95.5	95.7	95.7	95.5	95.3	95.5	95.7	95.5	95.2	95.2	94.8	95.7	95.7	95.0	95.5	94.4	94.4	97.2
416/18/Poland/2018	97.7	99.5	99.6	99.6	97.5	99.6	99.3	99.3	97.3	97.3	99.5	98.9	97.1	97.5	99.5	99.4	99.6	99.6		99.8	100.0	97.7	99.6	99.6	99.6	99.5	95.7	95.7	95.7	95.7	95.3	95.5	95.7	95.7	95.5	95.3	95.5	95.7	95.5	95.2	95.2	94.8	95.7	95.7	95.0	95.5	94.1	94.4	97.2
417/18/Poland/2018	97.8	99.6	99.8	99.8	97.7	99.8	99.5	99.5	97.5	97.5	99.6	99.1	97.3	97.7	99.6	99.6	99.8	99.8	99.8		99.8	97.8	99.8	99.8	99.8	99.6	95.9	95.9	95.9	95.9	95.5	95.7	95.9	95.9	95.7	95.5	95.7	95.9	95.7	95.3	95.3	95.0	95.9	95.9	95.2	95.7	94.3	94.6	97.4
526/18/Poland/2018	97.7	99.5	99.6	99.6	97.5	99.6	99.3	99.3	97.3	97.3	99.5	98.9	97.1	97.5	99.5	99.4	99.6	99.6	100.0	99.8		97.7	99.6	99.6	99.6	99.5	95.7	95.7	95.7	95.7	95.3	95.5	95.7	95.7	95.5	95.3	95.5	95.7	95.5	95.2	95.2	94.8	95.7	95.7	95.0	95.5	94.1	94.4	97.2
532/18/Poland/2018	99.6	98.0	98.0	98.0	99.8	98.0	97.8	97.7	99.3	99.3	97.8	98.0	99.1	99.5	97.8	97.7	98.0	98.0	97.7	97.8	97.7		98.0	98.0	98.0	98.2	96.2	96.2	96.2	96.2	95.9	96.1	96.2	96.2	96.1	95.9	96.1	96.2	96.1	95.7	95.7	95.3	96.2	96.2	95.3	96.1	95.0	95.2	97.9
73/20/Poland/2020	98.0	99.5	99.6	99.6	97.8	99.6	99.3	99.3	97.7	97.7	99.5	98.9	97.5	97.8	99.8	99.8	100.0	100.0	99.6	99.8	99.6	98.0		100.0	100.0	99.8	95.7	95.7	95.7	95.7	95.3	95.5	95.7	95.7	95.5	95.3	95.5	95.7	95.5	95.2	95.2	94.8	95.7	95.7	95.0	95.5	94.4	94.4	97.2
121/20/Poland/2020	98.0	99.5	99.6	99.6	97.8	99.6	99.3	99.3	97.7	97.7	99.5	98.9	97.5	97.8	99.8	99.8	100.0	100.0	99.6	99.8	99.6	98.0	100.0		100.0	99.8	95.7	95.7	95.7	95.7	95.3	95.5	95.7	95.7	95.5	95.3	95.5	95.7	95.5	95.2	95.2	94.8	95.7	95.7	95.0	95.5	94.4	94.4	97.2
134/20/Poland/2020	98.0	99.5	99.6	99.6	97.8	99.6	99.3	99.3	97.7	97.7	99.5	98.9	97.5	97.8	99.8	99.8	100.0	100.0	99.6	99.8	99.6	98.0	100.0	100.0		99.8	95.7	95.7	95.7	95.7	95.3	95.5	95.7	95.7	95.5	95.3	95.5	95.7	95.5	95.2	95.2	94.8	95.7	95.7	95.0	95.5	94.4	94.4	97.2
90/22/Poland/2022	98.2	99.3	99.5	99.5	98.0	99.5	99.1	99.1	97.8	97.8	99.3	99.1	97.7	98.0	99.6	99.6	99.8	99.8	99.5	99.6	99.5	98.2	99.8	99.8	99.8		95.9	95.9	95.9	95.9	95.5	95.7	95.9	95.9	95.7	95.5	95.7	95.9	95.7	95.3	95.3	95.0	95.9	95.9	95.2	95.7	94.4	94.4	97.4
78/17D/Poland/2017	96.2	95.9	96.1	96.1	96.1	96.1	95.7	95.7	95.9	95.9	95.9	96.4	95.7	96.1	95.5	95.3	95.7	95.7	95.7	95.9	95.7	96.2	95.7	95.7	95.7	95.9		100.0	100.0	100.0	99.6	99.8	100.0	100.0	99.8	99.6	99.8	100.0	99.8	99.5	99.5	99.1	100.0	100.0	98.9	99.6	95.2	95.0	97.2
97/17/Poland/2017	96.2	95.9	96.1	96.1	96.1	96.1	95.7	95.7	95.9	95.9	95.9	96.4	95.7	96.1	95.5	95.3	95.7	95.7	95.7	95.9	95.7	96.2	95.7	95.7	95.7	95.9	100.0		100.0	100.0	99.6	99.8	100.0	100.0	99.8	99.6	99.8	100.0	99.8	99.5	99.5	99.1	100.0	100.0	98.9	99.6	95.2	95.0	97.2
115/17/Poland/2017	96.2	95.9	96.1	96.1	96.1	96.1	95.7	95.7	95.9	95.9	95.9	96.4	95.7	96.1	95.5	95.3	95.7	95.7	95.7	95.9	95.7	96.2	95.7	95.7	95.7	95.9	100.0	100.0		100.0	99.6	99.8	100.0	100.0	99.8	99.6	99.8	100.0	99.8	99.5	99.5	99.1	100.0	100.0	98.9	99.6	95.2	95.0	97.2
117/17/Poland/2017	96.2	95.9	96.1	96.1	96.1	96.1	95.7	95.7	95.9	95.9	95.9	96.4	95.7	96.1	95.5	95.3	95.7	95.7	95.7	95.9	95.7	96.2	95.7	95.7	95.7	95.9	100.0	100.0	100.0		99.6	99.8	100.0	100.0	99.8	99.6	99.8	100.0	99.8	99.5	99.5	99.1	100.0	100.0	98.9	99.6	95.2	95.0	97.2
232/17/Poland/2017	95.9	95.5	95.7	95.7	95.7	95.7	95.3	95.3	95.5	95.5	95.5	96.1	95.3	95.7	95.2	95.1	95.3	95.3	95.3	95.5	95.3	95.9	95.3	95.3	95.3	95.5	99.6	99.6	99.6	99.6		99.8	99.6	99.6	99.8	99.6	99.8	99.6	99.8	99.5	99.5	99.1	99.6	99.6	98.9	99.3	94.8	94.6	96.9
233/17/Poland/2017	96.1	95.7	95.9	95.9	95.9	95.9	95.5	95.5	95.7	95.7	95.7	96.2	95.5	95.9	95.3	95.1	95.5	95.5	95.5	95.7	95.5	96.1	95.5	95.5	95.5	95.7	99.8	99.8	99.8	99.8	99.8		99.8	99.8	100.0	99.8	100.0	99.8	100.0	99.6	99.6	99.3	99.8	99.8	99.1	99.5	95.0	94.8	97.0
264/17/Poland/2017	96.2	95.9	96.1	96.1	96.1	96.1	95.7	95.7	95.9	95.9	95.9	96.4	95.7	96.1	95.5	95.3	95.7	95.7	95.7	95.9	95.7	96.2	95.7	95.7	95.7	95.9	100.0	100.0	100.0	100.0	99.6	99.8		100.0	99.8	99.6	99.8	100.0	99.8	99.5	99.5	99.1	100.0	100.0	98.9	99.6	95.2	95.0	97.2
323/17/Poland/2017	96.2	95.9	96.1	96.1	96.1	96.1	95.7	95.7	95.9	95.9	95.9	96.4	95.7	96.1	95.5	95.3	95.7	95.7	95.7	95.9	95.7	96.2	95.7	95.7	95.7	95.9	100.0	100.0	100.0	100.0	99.6	99.8	100.0		99.8	99.6	99.8	100.0	99.8	99.5	99.5	99.1	100.0	100.0	98.9	99.6	95.2	95.0	97.2
325/17/Poland/2017	96.1	95.7	95.9	95.9	95.9	95.9	95.5	95.5	95.7	95.7	95.7	96.2	95.5	95.9	95.3	95.1	95.5	95.5	95.5	95.7	95.5	96.1	95.5	95.5	95.5	95.7	99.8	99.8	99.8	99.8	99.8	100.0	99.8	99.8		99.8	100.0	99.8	100.0	99.6	99.6	99.3	99.8	99.8	99.1	99.5	95.0	94.8	97.0
104/18/Poland/2018	95.9	95.5	95.7	95.7	95.7	95.7	95.3	95.3	95.5	95.5	95.5	96.1	95.3	95.7	95.2	94.9	95.3	95.3	95.3	95.5	95.3	95.9	95.3	95.3	95.3	95.5	99.6	99.6	99.6	99.6	99.6	99.8	99.6	99.6	99.8		99.8	99.6	99.8	99.8	99.5	99.1	99.6	99.6	98.9	99.3	95.2	95.0	96.9
127/18/Poland/2018	96.1	95.7	95.9	95.9	95.9	95.9	95.5	95.5	95.7	95.7	95.7	96.2	95.5	95.9	95.3	95.1	95.5	95.5	95.5	95.7	95.5	96.1	95.5	95.5	95.5	95.7	99.8	99.8	99.8	99.8	99.8	100.0	99.8	99.8	100.0	99.8		99.8	100.0	99.6	99.6	99.3	99.8	99.8	99.1	99.5	95.0	94.8	97.0
158/18/Poland/2018	96.2	95.9	96.1	96.1	96.1	96.1	95.7	95.7	95.9	95.9	95.9	96.4	95.7	96.1	95.5	95.3	95.7	95.7	95.7	95.9	95.7	96.2	95.7	95.7	95.7	95.9	100.0	100.0	100.0	100.0	99.6	99.8	100.0	100.0	99.8	99.6	99.8		99.8	99.5	99.5	99.1	100.0	100.0	98.9	99.6	95.2	95.0	97.2
191/18/Poland/2018	96.1	95.7	95.9	95.9	95.9	95.9	95.5	95.5	95.7	95.7	95.7	96.2	95.5	95.9	95.3	95.1	95.5	95.5	95.5	95.7	95.5	96.1	95.5	95.5	95.5	95.7	99.8	99.8	99.8	99.8	99.8	100.0	99.8	99.8	100.0	99.8	100.0	99.8		99.6	99.6	99.3	99.8	99.8	99.1	99.5	95.0	94.8	97.0
252/18/Poland/2018	95.7	95.3	95.5	95.5	95.5	95.5	95.2	95.2	95.3	95.3	95.3	95.9	95.2	95.5	95.0	94.7	95.2	95.2	95.2	95.3	95.2	95.7	95.2	95.2	95.2	95.3	99.5	99.5	99.5	99.5	99.5	99.6	99.5	99.5	99.6	99.8	99.6	99.5	99.6		99.3	98.9	99.5	99.5	98.7	99.1	95.0	94.8	96.7
394/18/Poland/2018	95.7	95.3	95.5	95.5	95.5	95.5	95.2	95.2	95.3	95.3	95.3	95.9	95.2	95.5	95.0	94.7	95.2	95.2	95.2	95.3	95.2	95.7	95.2	95.2	95.2	95.3	99.5	99.5	99.5	99.5	99.5	99.6	99.5	99.5	99.6	99.5	99.6	99.5	99.6	99.3		98.9	99.5	99.5	99.5	99.1	95.0	94.8	96.7
460/18/Poland/2018	95.3	95.0	95.2	95.2	95.2	95.2	94.8	94.8	95.0	95.0	95.0	95.5	94.8	95.2	94.6	94.3	94.8	94.8	94.8	95.0	94.8	95.3	94.8	94.8	94.8	95.0	99.1	99.1	99.1	99.1	99.1	99.3	99.1	99.1	99.3	99.1	99.3	99.1	99.3	98.9	98.9		99.1	99.1	98.4	98.7	94.3	94.1	96.3
4/19/Poland/2019	96.2	95.9	96.1	96.1	96.1	96.1	95.7	95.7	95.9	95.9	95.9	96.4	95.7	96.1	95.5	95.3	95.7	95.7	95.7	95.9	95.7	96.2	95.7	95.7	95.7	95.9	100.0	100.0	100.0	100.0	99.6	99.8	100.0	100.0	99.8	99.6	99.8	100.0	99.8	99.5	99.5	99.1		100.0	98.9	99.6	95.2	95.0	97.2
68/19/Poland/2019	96.2	95.9	96.1	96.1	96.1	96.1	95.7	95.7	95.9	95.9	95.9	96.4	95.7	96.1	95.5	95.3	95.7	95.7	95.7	95.9	95.7	96.2	95.7	95.7	95.7	95.9	100.0	100.0	100.0	100.0	99.6	99.8	100.0	100.0	99.8	99.6	99.8	100.0	99.8	99.5	99.5	99.1	100.0		98.9	99.6	95.2	95.0	97.2
123/20/Poland/2020	95.3	95.2	95.3	95.3	95.2	95.3	95.0	95.0	95.0	95.0	95.2	95.7	94.8	95.2	94.8	94.5	95.0	95.0	95.0	95.2	95.0	95.3	95.0	95.0	95.0	95.2	98.9	98.9	98.9	98.9	98.9	99.1	98.9	98.9	99.1	98.9	99.1	98.9	99.1	98.7	99.5	98.4	98.9	98.9		98.6	94.6	94.4	96.3
222/20/Poland/2020	96.1	95.7	95.9	95.9	95.9	95.9	95.5	95.5	95.7	95.7	95.7	96.2	95.5	95.9	95.3	95.3	95.5	95.5	95.5	95.7	95.5	96.1	95.5	95.5	95.5	95.7	99.6	99.6	99.6	99.6	99.3	99.5	99.6	99.6	99.5	99.3	99.5	99.6	99.5	99.1	99.1	98.7	99.6	99.6	98.6		94.8	95.0	97.0
18/21/Poland/2021	94.6	94.3	94.4	94.4	94.8	94.4	94.1	94.1	94.3	94.3	94.3	94.6	94.1	94.4	94.3	94.5	94.4	94.4	94.1	94.3	94.1	95.0	94.4	94.4	94.4	94.4	95.2	95.2	95.2	95.2	94.8	95.0	95.2	95.2	95.0	95.2	95.0	95.2	95.0	95.0	95.0	94.3	95.2	95.2	94.6	94.8		97.1	95.3
38/22/Poland/2022	94.8	94.6	94.8	94.8	95.0	94.8	94.4	94.4	94.4	94.4	94.6	94.6	94.3	94.6	94.3	94.5	94.4	94.4	94.4	94.6	94.4	95.2	94.4	94.4	94.4	94.4	95.0	95.0	95.0	95.0	94.6	94.8	95.0	95.0	94.8	95.0	94.8	95.0	94.8	94.8	94.8	94.1	95.0	95.0	94.4	95.0	97.1		95.4
97/1967/17/Poland/2017	97.9	97.4	97.6	97.6	97.8	97.6	97.2	97.2	97.9	97.9	97.4	97.6	97.8	97.8	97.0	96.9	97.2	97.2	97.2	97.4	97.2	97.9	97.2	97.2	97.2	97.4	97.2	97.2	97.2	97.2	96.9	97.0	97.2	97.2	97.0	96.9	97.0	97.2	97.0	96.7	96.7	96.3	97.2	97.2	96.3	97.0	95.3	95.4
H286/17/Poland/2017	72.2	72.2	72.2	72.2	72.2	72.2	72.2	72.4	72.9	72.9	72.2	72.0	73.1	72.4	72.4	72.1	72.2	72.2	72.4	72.4	72.4	72.4	72.2	72.2	72.2	72.2	72.0	72.0	72.0	72.0	71.7	71.8	72.0	72.0	71.8	71.7	71.8	72.0	71.8	71.5	71.7	71.8	72.0	72.0	71.3	72.2	72.0	72.0	72.6
MN702848/D4628/2/Czech/Republic/2019	94.6	93.9	94.1	94.1	94.9	94.1	93.6	93.6	94.6	94.6	93.9	94.4	94.4	94.4	93.6	93.6	93.9	93.9	93.6	93.9	93.6	95.1	93.9	93.9	93.9	93.9	94.9	94.9	94.9	94.9	94.6	94.6	94.9	94.9	94.6	94.9	94.6	94.9	94.6	94.6	94.6	93.9	94.9	94.9	94.1	94.6	99.3	97.8	95.0
MN702836/D3994/1/8/Netherlands/2017	94.4	94.1	94.4	94.4	94.6	94.4	93.9	93.9	94.4	94.4	94.1	94.1	94.1	94.1	93.9	93.9	94.1	94.1	93.9	94.1	93.9	94.9	94.1	94.1	94.1	94.1	93.6	93.6	93.6	93.6	93.4	93.4	93.6	93.6	93.4	93.6	93.4	93.6	93.4	93.6	93.4	92.6	93.6	93.6	92.9	93.4	98.5	97.5	94.7
MN702837/D3996/1/1/Belgium/2017	95.1	94.4	94.6	94.6	95.3	94.6	94.1	94.1	95.1	95.1	94.4	94.4	94.9	94.9	94.1	94.1	94.4	94.4	94.1	94.4	94.1	95.6	94.4	94.4	94.4	94.4	94.4	94.4	94.4	94.4	94.1	94.1	94.4	94.4	94.1	94.4	94.1	94.4	94.1	94.1	94.1	93.4	94.4	94.4	93.6	94.1	99.3	98.3	95.5
MN702847/D4389/1/Sweden/2018	94.4	93.6	93.9	93.9	94.6	93.9	93.4	93.4	94.4	94.4	93.6	93.6	94.1	94.1	93.4	93.4	93.6	93.6	93.4	93.6	93.4	94.9	93.6	93.6	93.6	93.6	94.6	94.6	94.6	94.6	94.4	94.4	94.6	94.6	94.4	94.6	94.4	94.6	94.4	94.4	94.4	93.6	94.6	94.6	93.9	94.4	99.0	98.0	95.2
MN702839/D4051/1/Sweden/2017	95.1	94.4	94.6	94.6	95.3	94.6	94.1	94.1	95.1	95.1	94.4	94.4	94.9	94.9	94.1	94.1	94.4	94.4	94.1	94.4	94.1	95.6	94.4	94.4	94.4	94.4	94.9	94.9	94.9	94.9	94.6	94.6	94.9	94.9	94.6	94.9	94.6	94.9	94.6	94.6	94.6	93.9	94.9	94.9	94.1	94.6	99.3	98.3	96.0
KX759603/83/11/Poland/2011	99.8	98.2	98.2	98.2	99.6	98.2	98.0	97.8	99.5	99.5	98.0	98.2	99.3	99.6	98.0	97.9	98.2	98.2	97.8	98.0	97.8	99.8	98.2	98.2	98.2	98.4	96.4	96.4	96.4	96.4	96.1	96.2	96.4	96.4	96.2	96.1	96.2	96.4	96.2	95.9	95.9	95.5	96.4	96.4	95.5	96.2	94.8	95.0	98.1
KX759604/98/13/Poland/2013	99.8	98.2	98.2	98.2	99.6	98.2	98.0	97.8	99.5	99.5	98.0	98.2	99.3	99.6	98.0	97.9	98.2	98.2	97.8	98.0	97.8	99.8	98.2	98.2	98.2	98.4	96.4	96.4	96.4	96.4	96.1	96.2	96.4	96.4	96.2	96.1	96.2	96.4	96.2	95.9	95.9	95.5	96.4	96.4	95.5	96.2	94.8	95.0	98.1
KX759610/217/13/Poland/2013	99.3	97.8	97.8	97.8	99.1	97.8	97.7	97.5	98.9	98.9	97.7	97.8	98.7	99.1	97.7	97.5	97.8	97.8	97.5	97.7	97.5	99.3	97.8	97.8	97.8	98.0	95.9	95.9	95.9	95.9	95.5	95.7	95.9	95.9	95.7	95.5	95.7	95.9	95.7	95.5	95.3	95.0	95.9	95.9	95.3	95.7	94.3	94.4	97.6
KX759605/115/14A/Poland/2014	99.5	97.8	97.8	97.8	99.3	97.8	97.7	97.5	99.5	99.5	97.7	97.8	99.3	99.6	97.7	97.5	97.8	97.8	97.5	97.7	97.5	99.5	97.8	97.8	97.8	98.0	96.1	96.1	96.1	96.1	95.7	95.9	96.1	96.1	95.9	95.7	95.9	96.1	95.9	95.5	95.5	95.2	96.1	96.1	95.2	95.9	94.4	94.6	97.8
KX759606/115/14B/Poland/2014	98.9	98.0	98.0	98.0	98.7	98.0	97.8	97.7	98.6	98.6	97.8	98.7	98.4	98.7	97.5	97.3	97.7	97.7	97.7	97.8	97.7	98.9	97.7	97.7	97.7	97.8	97.0	97.0	97.0	97.0	96.6	96.8	97.0	97.0	96.8	96.6	96.8	97.0	96.8	96.4	96.4	96.1	97.0	97.0	96.1	96.6	95.0	95.2	97.8
KX759608/131/14/Poland/2014	98.0	99.8	100.0	100.0	97.8	100.0	99.6	99.6	97.7	97.7	99.8	99.3	97.5	97.8	99.5	99.4	99.6	99.6	99.6	99.8	99.6	98.0	99.6	99.6	99.6	99.5	96.1	96.1	96.1	96.1	95.7	95.9	96.1	96.1	95.9	95.7	95.9	96.1	95.9	95.5	95.5	95.2	96.1	96.1	95.3	95.9	94.4	94.8	97.6
KX759609/170W/14/Poland/2014	98.9	98.0	98.0	98.0	98.7	98.0	97.8	97.7	98.6	98.6	97.8	98.7	98.4	98.7	97.5	97.3	97.7	97.7	97.7	97.8	97.7	98.9	97.7	97.7	97.7	97.8	97.0	97.0	97.0	97.0	96.6	96.8	97.0	97.0	96.8	96.6	96.8	97.0	96.8	96.4	96.4	96.1	97.0	97.0	96.1	96.6	95.0	95.2	97.8
KX759596/176/14/Poland/2014	98.0	97.5	97.7	97.7	97.8	97.7	97.3	97.3	98.0	98.0	97.5	97.7	97.8	97.8	97.1	97.0	97.3	97.3	97.3	97.5	97.3	98.0	97.3	97.3	97.3	97.5	97.3	97.3	97.3	97.3	97.0	97.1	97.3	97.3	97.1	97.0	97.1	97.3	97.1	96.8	96.8	96.4	97.3	97.3	96.4	97.1	95.3	95.5	99.9
KX759611/189/14/Poland/2014	99.5	97.8	97.8	97.8	99.3	97.8	97.7	97.5	99.5	99.5	97.7	97.8	99.3	99.6	97.7	97.5	97.8	97.8	97.5	97.7	97.5	99.5	97.8	97.8	97.8	98.0	96.1	96.1	96.1	96.1	95.7	95.9	96.1	96.1	95.9	95.7	95.9	96.1	95.9	95.5	95.5	95.2	96.1	96.1	95.2	95.9	94.4	94.6	97.8
KX759612/216/14/Poland/2014	99.5	97.8	97.8	97.8	99.3	97.8	97.7	97.5	99.5	99.5	97.7	97.8	99.3	99.6	97.7	97.5	97.8	97.8	97.5	97.7	97.5	99.5	97.8	97.8	97.8	98.0	96.1	96.1	96.1	96.1	95.7	95.9	96.1	96.1	95.9	95.7	95.9	96.1	95.9	95.5	95.5	95.2	96.1	96.1	95.2	95.9	94.4	94.6	97.8
KX759597/236/14/Poland/2014	98.0	97.5	97.7	97.7	97.8	97.7	97.3	97.3	98.0	98.0	97.5	97.7	97.8	97.8	97.1	97.0	97.3	97.3	97.3	97.5	97.3	98.0	97.3	97.3	97.3	97.5	97.3	97.3	97.3	97.3	97.0	97.1	97.3	97.3	97.1	97.0	97.1	97.3	97.1	96.8	96.8	96.4	97.3	97.3	96.4	97.1	95.3	95.5	99.9
KX759598/20/15/Poland/2015	97.8	97.3	97.5	97.5	97.7	97.5	97.1	97.1	97.8	97.8	97.3	97.5	97.7	97.7	97.0	96.8	97.1	97.1	97.1	97.3	97.1	97.8	97.1	97.1	97.1	97.3	97.1	97.1	97.1	97.1	96.8	97.0	97.1	97.1	97.0	96.8	97.0	97.1	97.0	96.6	96.6	96.2	97.1	97.1	96.2	97.0	95.5	95.3	99.7
KX759599/72/15/Poland/2015	97.8	97.3	97.5	97.5	97.7	97.5	97.1	97.1	97.8	97.8	97.3	97.5	97.7	97.7	97.0	96.8	97.1	97.1	97.1	97.3	97.1	97.8	97.1	97.1	97.1	97.3	97.1	97.1	97.1	97.1	96.8	97.0	97.1	97.1	97.0	96.8	97.0	97.1	97.0	96.6	96.6	96.2	97.1	97.1	96.2	97.0	95.5	95.3	99.7
KX759613/96/15/Poland/2015	97.8	99.6	99.8	99.8	97.7	99.8	99.5	99.5	97.5	97.5	99.6	99.1	97.3	97.7	99.3	99.2	99.5	99.5	99.5	99.6	99.5	97.8	99.5	99.5	99.5	99.3	96.2	96.2	96.2	96.2	95.9	96.1	96.2	96.2	96.1	95.9	96.1	96.2	96.1	95.7	95.7	95.3	96.2	96.2	95.5	96.1	94.3	94.6	97.4
KX759614/123/15/Poland/2015	97.8	99.6	99.8	99.8	97.7	99.8	99.5	99.5	97.5	97.5	99.6	99.1	97.3	97.7	99.3	99.2	99.5	99.5	99.5	99.6	99.5	97.8	99.5	99.5	99.5	99.3	95.9	95.9	95.9	95.9	95.5	95.7	95.9	95.9	95.7	95.5	95.7	95.9	95.7	95.3	95.3	95.0	95.9	95.9	95.2	95.7	94.3	94.6	97.4
KX759615/200/15/Poland/2015	98.0	99.8	100.0	100.0	97.8	100.0	99.6	99.6	97.7	97.7	99.8	99.3	97.5	97.8	99.5	99.4	99.6	99.6	99.6	99.8	99.6	98.0	99.6	99.6	99.6	99.5	96.1	96.1	96.1	96.1	95.7	95.9	96.1	96.1	95.9	95.7	95.9	96.1	95.9	95.5	95.5	95.2	96.1	96.1	95.3	95.9	94.4	94.8	97.6
ON152424/1/chicken/BEL/a799/21	92.6	91.8	92.1	92.1	92.9	92.1	91.5	91.8	92.6	92.6	91.8	91.8	92.3	92.3	92.1	92.1	92.3	92.3	92.3	92.3	92.3	93.2	92.3	92.3	92.3	92.3	92.1	92.1	92.1	92.1	91.8	91.8	92.1	92.1	91.8	92.1	91.8	92.1	91.8	91.8	91.5	91.5	92.1	92.1	91.0	92.1	95.6	95.4	93.6
ON152426/1/chicken/DEN/a664/21	93.4	92.6	92.9	92.9	93.7	92.9	92.3	93.2	93.4	93.4	93.2	92.6	93.2	93.2	92.3	92.3	92.6	92.6	92.6	92.6	92.6	94.0	92.6	92.6	92.6	92.6	92.9	92.9	92.9	92.9	92.6	92.6	92.9	92.9	92.6	92.9	92.6	92.9	92.6	92.9	92.3	91.8	92.9	92.9	91.8	92.6	97.3	98.1	94.4
ON152475/1/chicken/NED/b335/21	94.3	94.0	94.3	94.3	94.5	94.3	93.7	94.0	94.3	94.3	94.0	94.0	94.0	94.0	93.7	93.7	94.0	94.0	94.0	94.0	94.0	94.8	94.0	94.0	94.0	94.0	94.0	94.0	94.0	94.0	93.7	93.7	94.0	94.0	93.7	94.0	93.7	94.0	93.7	93.7	93.4	92.9	94.0	94.0	92.9	93.7	98.4	99.2	95.2
ON152481/1/chicken/PRT/a833/21	94.3	93.4	93.7	93.7	94.5	93.7	93.2	93.4	94.3	94.3	93.4	94.0	94.0	94.0	93.2	93.2	93.4	93.4	93.4	93.4	93.4	94.8	93.4	93.4	93.4	93.4	94.5	94.5	94.5	94.5	94.5	94.5	94.5	94.5	94.5	94.8	94.5	94.5	94.5	94.5	94.3	94.3	94.5	94.5	93.7	94.3	98.4	98.1	95.2
ON152459/1/chicken/GER/a893/21	94.5	93.7	94.0	94.0	94.8	94.0	93.4	93.7	94.5	94.5	93.7	93.7	94.3	94.3	93.4	93.4	93.7	93.7	93.7	93.7	93.7	95.1	93.7	93.7	93.7	93.7	94.3	94.3	94.3	94.3	94.3	94.3	94.3	94.3	94.3	94.5	94.3	94.3	94.3	94.3	94.0	93.4	94.3	94.3	93.4	94.0	98.6	98.9	95.5
ON152462/1/chicken/GER/b507/21	94.5	93.7	94.0	94.0	94.8	94.0	93.4	93.7	94.5	94.5	93.7	93.7	94.3	94.3	93.4	93.4	93.7	93.7	93.7	93.7	93.7	95.1	93.7	93.7	93.7	93.7	94.3	94.3	94.3	94.3	94.0	94.0	94.3	94.3	94.0	94.3	94.0	94.3	94.0	94.0	93.7	93.2	94.3	94.3	93.2	94.0	98.6	99.5	95.5
ON152427/1/chicken/FR/a749/21	94.3	93.4	93.7	93.7	94.5	93.7	93.2	93.4	94.3	94.3	93.4	94.0	94.0	94.0	93.2	93.2	93.4	93.4	93.4	93.4	93.4	94.8	93.4	93.4	93.4	93.4	94.5	94.5	94.5	94.5	94.5	94.5	94.5	94.5	94.5	94.8	94.5	94.5	94.5	94.5	94.3	94.3	94.5	94.5	93.7	94.3	98.4	98.1	95.2
ON152440/1/chicken/FR/b292/21	94.0	93.2	93.4	93.4	94.3	93.4	92.9	93.2	94.0	94.0	93.2	93.7	93.7	93.7	92.9	92.9	93.2	93.2	93.2	93.2	93.2	94.5	93.2	93.2	93.2	93.2	94.8	94.8	94.8	94.8	94.8	94.8	94.8	94.8	94.8	95.1	94.8	94.8	94.8	94.8	94.5	94.0	94.8	94.8	94.0	94.5	98.6	97.8	94.9
ON152445/1/chicken/FR/b317/21	94.8	94.0	94.3	94.3	95.1	94.3	93.7	94.0	94.8	94.8	94.0	94.5	94.5	94.5	93.7	93.7	94.0	94.0	94.0	94.0	94.0	95.4	94.0	94.0	94.0	94.0	95.1	95.1	95.1	95.1	94.8	94.8	95.1	95.1	94.8	95.1	94.8	95.1	94.8	94.8	94.5	94.0	95.1	95.1	94.0	94.8	98.9	98.1	95.8
ON152451/1/chicken/FR/b524/21	94.8	94.0	94.3	94.3	95.1	94.3	93.7	94.0	94.8	94.8	94.0	94.5	94.5	94.5	93.7	93.7	94.0	94.0	94.0	94.0	94.0	95.4	94.0	94.0	94.0	94.0	95.1	95.1	95.1	95.1	94.8	94.8	95.1	95.1	94.8	95.1	94.8	95.1	94.8	94.8	94.5	94.0	95.1	95.1	94.0	94.8	98.9	98.1	95.8
ON152453/1/chicken/FR/b542/21	93.4	92.6	92.9	92.9	93.7	92.9	92.3	92.6	93.4	93.4	92.6	93.2	93.2	93.2	92.3	92.3	92.6	92.6	92.6	92.6	92.6	94.0	92.6	92.6	92.6	92.6	93.7	93.7	93.7	93.7	93.7	93.7	93.7	93.7	93.7	94.0	93.7	93.7	93.7	93.7	93.4	92.9	93.7	93.7	92.9	93.4	98.6	97.3	94.4
ON152497/1/chicken/UK/a227/21	93.7	92.9	93.2	93.2	94.0	93.2	92.6	93.4	93.7	93.7	93.4	92.9	93.4	93.4	92.6	92.6	92.9	92.9	92.9	92.9	92.9	94.3	92.9	92.9	92.9	92.9	93.4	93.4	93.4	93.4	93.2	93.2	93.4	93.4	93.2	93.4	93.2	93.4	93.2	93.4	92.9	92.3	93.4	93.4	92.3	93.2	97.8	97.5	94.7
ON152508/1/chicken/UK/a452/21	93.7	92.9	93.2	93.2	94.0	93.2	92.6	93.4	93.7	93.7	93.4	92.9	93.4	93.4	92.6	92.6	92.9	92.9	92.9	92.9	92.9	94.3	92.9	92.9	92.9	92.9	93.4	93.4	93.4	93.4	93.4	93.4	93.4	93.4	93.4	93.7	93.4	93.4	93.4	93.7	93.2	92.6	93.4	93.4	92.6	93.2	97.8	97.5	94.7
MT050442/RU/AC-31312/10/2019/Russia	93.5	92.8	92.9	92.9	93.3	92.9	92.8	92.6	93.5	93.5	92.8	93.3	93.3	93.3	93.1	93.2	92.9	92.9	92.6	92.8	92.6	93.5	92.9	92.9	92.9	93.1	94.4	94.4	94.4	94.4	94.2	94.2	94.4	94.4	94.2	94.0	94.2	94.4	94.2	94.0	93.8	93.5	94.4	94.4	93.5	94.0	92.8	92.8	93.8
MT050440/RU/AC-26757/01/2019/Russia	91.8	91.8	92.0	92.0	92.0	92.0	91.7	92.0	92.2	92.2	91.8	92.4	92.0	92.0	91.5	91.1	91.7	91.7	91.7	91.8	91.7	91.8	91.7	91.7	91.7	91.8	92.8	92.8	92.8	92.8	92.6	92.6	92.8	92.8	92.6	92.4	92.6	92.8	92.6	92.4	92.2	92.2	92.8	92.8	91.8	92.4	91.1	91.1	92.5
AB200976/KDSM-02/Tanzania/2004	97.7	97.0	97.2	97.2	97.5	97.2	96.8	96.8	97.7	97.7	97.0	97.2	97.5	97.5	96.5	96.5	96.8	96.8	97.0	97.0	97.0	97.7	96.8	96.8	96.8	97.0	96.5	96.5	96.5	96.5	96.3	96.3	96.5	96.5	96.3	96.1	96.3	96.5	96.3	95.9	95.9	95.4	96.5	96.5	95.4	96.5	94.9	95.4	98.7
AB200975/KMRG-00/Tanzania/2001	97.9	97.2	97.5	97.5	97.7	97.5	97.0	97.0	97.9	97.9	97.2	97.5	97.7	97.7	96.8	96.8	97.0	97.0	97.2	97.2	97.2	97.9	97.0	97.0	97.0	97.2	96.8	96.8	96.8	96.8	96.5	96.5	96.8	96.8	96.5	96.3	96.5	96.8	96.5	96.1	96.1	95.6	96.8	96.8	95.6	96.8	95.2	95.6	99.0
AF381005/N1/99/Australia/1999	86.0	86.2	86.4	86.4	85.4	86.4	86.2	86.0	86.0	86.0	86.2	86.8	85.8	86.2	86.2	86.2	86.4	86.4	86.4	86.6	86.4	85.6	86.4	86.4	86.4	86.6	86.2	86.2	86.2	86.2	85.8	86.0	86.2	86.2	86.0	85.8	86.0	86.2	86.0	85.6	85.8	86.6	86.2	86.2	85.4	86.2	84.6	85.0	86.1
MT050436/CZE/AC-11727/01/2019/CzechRepublic	94.2	93.5	93.7	93.7	94.4	93.7	93.5	93.3	94.2	94.2	93.5	94.0	94.0	94.0	93.5	93.4	93.7	93.7	93.3	93.5	93.3	94.6	93.7	93.7	93.7	93.8	94.7	94.7	94.7	94.7	94.6	94.6	94.7	94.7	94.6	94.4	94.6	94.7	94.6	94.4	94.2	93.8	94.7	94.7	93.8	94.4	93.7	93.7	94.8
MT050435/NIR/AC-09389/02/2019/Ireland	94.7	94.6	94.7	94.7	94.9	94.7	94.4	94.4	94.4	94.4	94.6	94.6	94.2	94.6	94.6	94.9	94.7	94.7	94.4	94.6	94.4	95.1	94.7	94.7	94.7	94.7	94.4	94.4	94.4	94.4	94.2	94.2	94.4	94.4	94.2	94.4	94.2	94.4	94.2	94.2	94.2	93.5	94.4	94.4	93.8	94.4	97.5	98.2	94.8
ON152519/1/chicken/UK/a524/21	93.7	92.9	93.2	93.2	94.0	93.2	92.6	93.4	93.7	93.7	93.4	92.9	93.4	93.4	92.9	92.9	93.2	93.2	93.2	93.2	93.2	94.3	93.2	93.2	93.2	93.2	93.4	93.4	93.4	93.4	93.2	93.2	93.4	93.4	93.2	93.4	93.2	93.4	93.2	93.4	92.9	92.3	93.4	93.4	92.3	93.2	97.8	97.5	94.7
ON152527/1/chicken/UK/b289/21	94.0	93.7	94.0	94.0	94.3	94.0	93.4	94.3	94.0	94.0	94.3	94.8	93.7	93.7	93.4	93.4	93.7	93.7	93.7	93.7	93.7	94.5	93.7	93.7	93.7	93.7	93.7	93.7	93.7	93.7	93.4	93.4	93.7	93.7	93.4	93.7	93.4	93.7	93.4	93.4	93.2	92.6	93.7	93.7	92.6	93.4	98.1	97.3	94.4
ON152531/1/chicken/UK/b630/21	94.3	94.0	94.3	94.3	94.5	94.3	93.7	94.5	94.3	94.3	94.5	94.5	94.0	94.0	93.7	93.7	94.0	94.0	94.0	94.0	94.0	94.8	94.0	94.0	94.0	94.0	93.7	93.7	93.7	93.7	93.4	93.4	93.7	93.7	93.4	93.7	93.4	93.7	93.4	93.4	93.2	92.6	93.7	93.7	92.6	93.4	97.5	97.3	94.9
ON152464/1/chicken/ITA/a056/21	94.8	93.7	94.0	94.0	94.5	94.0	93.4	93.7	95.4	95.4	93.7	94.5	95.1	95.1	94.5	94.5	94.3	94.3	94.3	94.3	94.3	94.8	94.3	94.3	94.3	94.5	95.6	95.6	95.6	95.6	95.4	95.4	95.6	95.6	95.4	95.1	95.4	95.6	95.4	94.8	95.1	94.8	95.6	95.6	94.5	95.4	94.3	94.5	95.8
ON152465/1/chicken/ITA/a163/21	94.3	93.7	94.0	94.0	94.0	94.0	93.4	93.7	94.8	94.8	93.7	94.5	94.5	94.5	94.5	94.5	94.3	94.3	94.3	94.3	94.3	94.3	94.3	94.3	94.3	94.5	95.1	95.1	95.1	95.1	94.8	94.8	95.1	95.1	94.8	94.5	94.8	95.1	94.8	94.3	94.5	94.3	95.1	95.1	94.0	94.8	93.7	94.0	95.2
ON152466/1/chicken/ITA/a186/21	95.1	94.0	94.3	94.3	94.8	94.3	93.7	94.0	95.6	95.6	94.0	94.8	95.4	95.4	94.8	94.8	94.5	94.5	94.5	94.5	94.5	95.1	94.5	94.5	94.5	94.8	95.9	95.9	95.9	95.9	95.6	95.6	95.9	95.9	95.6	95.4	95.6	95.9	95.6	95.1	95.4	95.1	95.9	95.9	94.8	95.6	94.5	94.8	96.0
ON152467/1/chicken/ITA/a191/21	94.5	94.0	94.3	94.3	94.3	94.3	93.7	94.0	95.1	95.1	94.0	94.8	94.8	94.8	94.8	94.8	94.5	94.5	94.5	94.5	94.5	94.5	94.5	94.5	94.5	94.8	95.4	95.4	95.4	95.4	95.1	95.1	95.4	95.4	95.1	94.8	95.1	95.4	95.1	94.5	94.8	94.5	95.4	95.4	94.3	95.1	94.0	94.3	95.5
ON152468/1/chicken/ITA/a217/21	94.3	93.7	94.0	94.0	94.0	94.0	93.4	93.7	94.8	94.8	93.7	94.5	94.5	94.5	94.5	94.5	94.3	94.3	94.3	94.3	94.3	94.3	94.3	94.3	94.3	94.5	95.1	95.1	95.1	95.1	94.8	94.8	95.1	95.1	94.8	94.5	94.8	95.1	94.8	94.3	94.5	94.3	95.1	95.1	94.0	94.8	93.7	94.0	95.2
ON152469/1/chicken/ITA/a393/21	94.3	93.7	94.0	94.0	94.0	94.0	93.4	93.7	94.8	94.8	93.7	94.5	94.5	94.5	94.5	94.5	94.3	94.3	94.3	94.3	94.3	94.3	94.3	94.3	94.3	94.5	95.1	95.1	95.1	95.1	94.8	94.8	95.1	95.1	94.8	94.5	94.8	95.1	94.8	94.3	94.5	94.3	95.1	95.1	94.0	94.8	93.7	94.0	95.2
MZ687395/1/chicken/PRT/7/21	90.4	89.8	89.8	89.8	90.1	89.8	90.1	89.5	90.9	90.9	89.5	90.6	90.6	90.6	89.3	89.3	89.5	89.5	89.5	89.5	89.5	90.4	89.5	89.5	89.5	89.5	90.1	90.1	90.1	90.1	89.8	89.8	90.1	90.1	89.8	89.5	89.8	90.1	89.8	89.3	89.8	89.0	90.1	90.1	89.3	89.8	89.5	89.5	90.2
MZ687397/1/chicken/PRT/76/21/Portugal/2021	89.8	89.8	89.8	89.8	89.5	89.8	90.1	89.5	90.4	90.4	89.5	90.1	90.1	90.1	89.3	89.3	89.5	89.5	89.5	89.5	89.5	89.8	89.5	89.5	89.5	89.5	89.5	89.5	89.5	89.5	89.3	89.3	89.5	89.5	89.3	89.0	89.3	89.5	89.3	88.7	89.3	88.4	89.5	89.5	88.7	89.3	89.0	89.0	89.9
MZ687400/1/chicken/PRT/168/21/Portugal/2021	89.8	89.3	89.3	89.3	89.5	89.3	89.5	89.0	90.4	90.4	89.0	90.1	90.1	90.1	88.7	88.7	89.0	89.0	89.0	89.0	89.0	89.8	89.0	89.0	89.0	89.0	89.5	89.5	89.5	89.5	89.3	89.3	89.5	89.5	89.3	89.0	89.3	89.5	89.3	88.7	89.3	88.4	89.5	89.5	88.7	89.3	89.0	89.0	89.7
MZ687401/1/chicken/PRT/189/21/Portugal/2021	90.1	89.8	89.8	89.8	89.8	89.8	90.1	89.5	90.6	90.6	89.5	90.6	90.4	90.4	89.3	89.3	89.5	89.5	89.5	89.5	89.5	90.1	89.5	89.5	89.5	89.5	89.8	89.8	89.8	89.8	89.5	89.5	89.8	89.8	89.5	89.3	89.5	89.8	89.5	89.0	89.5	88.7	89.8	89.8	89.0	89.5	89.8	89.3	89.9
MZ687402/chicken/PRT/201/21/Portugal/2021	90.1	89.5	89.5	89.5	89.8	89.5	89.8	89.3	90.6	90.6	89.3	90.1	90.4	90.4	89.0	89.0	89.3	89.3	89.3	89.3	89.3	90.1	89.3	89.3	89.3	89.3	89.8	89.8	89.8	89.8	89.5	89.5	89.8	89.8	89.5	89.3	89.5	89.8	89.5	89.0	89.5	88.7	89.8	89.8	89.0	89.5	89.3	89.3	89.9
MN737277/Bauchi/AT6/19/Nigeria/2019	91.2	90.8	91.0	91.0	91.0	91.0	90.6	90.6	91.0	91.0	90.8	91.4	90.8	90.8	90.8	90.8	90.6	90.6	90.6	90.8	90.6	91.2	90.6	90.6	90.6	90.8	90.6	90.6	90.6	90.6	90.4	90.4	90.6	90.6	90.4	90.2	90.4	90.6	90.4	90.0	90.2	89.6	90.6	90.6	90.0	90.6	89.4	89.4	91.5
KP266329/BAUCHI37/NG/2012/Nigeria/2012	96.0	95.4	95.6	95.6	95.8	95.6	95.4	95.2	96.0	96.0	95.4	96.0	95.8	95.8	95.4	95.1	95.2	95.2	95.4	95.4	95.4	96.0	95.2	95.2	95.2	95.4	95.4	95.4	95.4	95.4	95.0	95.2	95.4	95.4	95.2	95.0	95.2	95.4	95.2	95.0	94.8	94.3	95.4	95.4	94.3	95.2	92.9	92.9	96.8
KP152305/PLATEAU7/NG/2009/Nigeria/2009	96.9	96.2	96.4	96.4	96.6	96.4	96.0	96.0	96.9	96.9	96.2	96.9	96.6	96.6	96.2	96.0	96.0	96.0	96.2	96.2	96.2	96.9	96.0	96.0	96.0	96.2	96.2	96.2	96.2	96.2	95.8	96.0	96.2	96.2	96.0	95.8	96.0	96.2	96.0	95.6	95.6	95.2	96.2	96.2	95.2	96.0	93.7	93.7	97.6
MN737273Plateau/UVC1/19/Nigeria/2019	91.4	91.0	91.2	91.2	91.2	91.2	90.8	90.8	91.2	91.2	91.0	91.6	91.0	91.0	91.0	91.0	90.8	90.8	90.8	91.0	90.8	91.4	90.8	90.8	90.8	91.0	90.8	90.8	90.8	90.8	90.6	90.6	90.8	90.8	90.6	90.4	90.6	90.8	90.6	90.2	90.4	89.8	90.8	90.8	90.2	90.8	89.6	89.6	91.8
MF142509/189/Russia/2014	93.9	93.7	93.9	93.9	93.7	93.9	93.5	93.5	94.3	94.3	93.7	94.3	94.1	94.1	94.1	94.0	93.9	93.9	94.1	94.1	94.1	93.9	93.9	93.9	93.9	94.1	94.5	94.5	94.5	94.5	94.1	94.3	94.5	94.5	94.3	94.1	94.3	94.5	94.3	93.9	93.9	93.9	94.5	94.5	93.5	94.1	93.1	93.5	95.1
MF142514/224/Russia/2014	93.9	93.7	93.9	93.9	93.7	93.9	93.5	93.5	94.3	94.3	93.7	94.3	94.1	94.1	94.1	94.0	93.9	93.9	94.1	94.1	94.1	93.9	93.9	93.9	93.9	94.1	94.5	94.5	94.5	94.5	94.1	94.3	94.5	94.5	94.3	94.1	94.3	94.5	94.3	93.9	93.9	93.9	94.5	94.5	93.5	94.1	93.1	93.5	95.1
MF142515/232/Russia/2015	93.9	93.7	93.9	93.9	93.7	93.9	93.5	93.5	94.3	94.3	93.7	94.3	94.1	94.1	94.1	94.0	93.9	93.9	94.1	94.1	94.1	93.9	93.9	93.9	93.9	94.1	94.5	94.5	94.5	94.5	94.1	94.3	94.5	94.5	94.3	94.1	94.3	94.5	94.3	93.9	93.9	93.9	94.5	94.5	93.5	94.1	93.1	93.5	95.1
MF142517/276/Jordan/2014	95.8	95.0	95.0	95.0	95.6	95.0	94.8	94.5	96.2	96.2	94.8	95.4	96.0	96.0	95.2	95.1	95.0	95.0	95.2	95.2	95.2	95.8	95.0	95.0	95.0	95.2	95.6	95.6	95.6	95.6	95.2	95.4	95.6	95.6	95.4	95.2	95.4	95.6	95.4	95.0	95.0	94.8	95.6	95.6	94.5	95.2	94.3	94.8	96.1
MF142537/437/Russia/2015	93.7	93.5	93.7	93.7	93.5	93.7	93.3	93.3	94.1	94.1	93.5	94.1	93.9	93.9	93.9	93.7	93.7	93.7	93.9	93.9	93.9	93.7	93.7	93.7	93.7	93.9	94.3	94.3	94.3	94.3	93.9	94.1	94.3	94.3	94.1	93.9	94.1	94.3	94.1	93.7	93.7	93.7	94.3	94.3	93.3	93.9	92.9	93.3	94.9
MF142549/590/Russia/2015	93.7	93.5	93.7	93.7	93.5	93.7	93.3	93.3	94.1	94.1	93.5	94.1	93.9	93.9	93.9	93.7	93.7	93.7	93.9	93.9	93.9	93.7	93.7	93.7	93.7	93.9	94.3	94.3	94.3	94.3	93.9	94.1	94.3	94.3	94.1	93.9	94.1	94.3	94.1	93.7	93.7	93.7	94.3	94.3	93.3	93.9	92.9	93.3	94.9
MF142550/593/Russia/2015	93.7	93.5	93.7	93.7	93.5	93.7	93.3	93.3	94.1	94.1	93.5	94.1	93.9	93.9	93.9	93.7	93.7	93.7	93.9	93.9	93.9	93.7	93.7	93.7	93.7	93.9	94.3	94.3	94.3	94.3	93.9	94.1	94.3	94.3	94.1	93.9	94.1	94.3	94.1	93.7	93.7	93.7	94.3	94.3	93.3	93.9	92.9	93.3	94.9
MF142552/624/Russia/2015	92.9	92.7	92.9	92.9	92.7	92.9	92.7	92.5	93.3	93.3	92.7	93.3	93.1	93.1	93.1	92.8	92.9	92.9	93.1	93.1	93.1	92.9	92.9	92.9	92.9	93.1	93.5	93.5	93.5	93.5	93.1	93.3	93.5	93.5	93.3	93.1	93.3	93.5	93.3	92.9	92.9	92.9	93.5	93.5	92.5	93.1	92.0	92.5	94.0
MF142554/630/Russia/2015	92.9	92.7	92.9	92.9	92.7	92.9	92.7	92.5	93.3	93.3	92.7	93.3	93.1	93.1	93.1	92.8	92.9	92.9	93.1	93.1	93.1	92.9	92.9	92.9	92.9	93.1	93.5	93.5	93.5	93.5	93.1	93.3	93.5	93.5	93.3	93.1	93.3	93.5	93.3	92.9	92.9	92.9	93.5	93.5	92.5	93.1	92.0	92.5	94.0
MF142555/636/Russia/2015	92.9	92.7	92.9	92.9	92.7	92.9	92.7	92.5	93.3	93.3	92.7	93.3	93.1	93.1	93.1	92.8	92.9	92.9	93.1	93.1	93.1	92.9	92.9	92.9	92.9	93.1	93.5	93.5	93.5	93.5	93.1	93.3	93.5	93.5	93.3	93.1	93.3	93.5	93.3	92.9	92.9	92.9	93.5	93.5	92.5	93.1	92.0	92.5	94.0
MF142556/641/Russia/2015	92.9	92.7	92.9	92.9	92.7	92.9	92.7	92.5	93.3	93.3	92.7	93.3	93.1	93.1	93.1	92.8	92.9	92.9	93.1	93.1	93.1	92.9	92.9	92.9	92.9	93.1	93.5	93.5	93.5	93.5	93.1	93.3	93.5	93.5	93.3	93.1	93.3	93.5	93.3	92.9	92.9	92.9	93.5	93.5	92.5	93.1	92.0	92.5	94.0
MF142561/711/Russia/2015	97.5	96.9	97.1	97.1	97.3	97.1	96.6	96.6	97.5	97.5	96.9	97.5	97.3	97.3	96.4	96.2	96.6	96.6	96.9	96.9	96.9	97.5	96.6	96.6	96.6	96.9	98.1	98.1	98.1	98.1	97.7	97.9	98.1	98.1	97.9	97.7	97.9	98.1	97.9	97.5	97.5	97.1	98.1	98.1	97.1	97.7	95.6	95.6	98.6
MF142562/713/Russia/2015	97.5	96.9	97.1	97.1	97.3	97.1	96.6	96.6	97.5	97.5	96.9	97.5	97.3	97.3	96.4	96.2	96.6	96.6	96.9	96.9	96.9	97.5	96.6	96.6	96.6	96.9	98.1	98.1	98.1	98.1	97.7	97.9	98.1	98.1	97.9	97.7	97.9	98.1	97.9	97.5	97.5	97.1	98.1	98.1	97.1	97.7	95.6	95.6	98.6
MF142563/716/Russia/2015	93.1	92.9	93.1	93.1	92.9	93.1	92.9	92.7	93.5	93.5	92.9	93.5	93.3	93.3	93.3	93.1	93.1	93.1	93.3	93.3	93.3	93.1	93.1	93.1	93.1	93.3	93.7	93.7	93.7	93.7	93.3	93.5	93.7	93.7	93.5	93.3	93.5	93.7	93.5	93.1	93.1	93.1	93.7	93.7	92.7	93.3	92.2	92.7	94.2
MF142564/717/Russia/2015	92.9	92.5	92.7	92.7	92.7	92.7	92.5	92.2	93.3	93.3	92.5	93.1	93.1	93.1	92.9	92.6	92.7	92.7	92.9	92.9	92.9	92.9	92.7	92.7	92.7	92.9	93.3	93.3	93.3	93.3	92.9	93.1	93.3	93.3	93.1	92.9	93.1	93.3	93.1	92.7	92.7	92.7	93.3	93.3	92.2	92.9	91.8	92.2	94.2
MF142565/727/Russia/2015	97.5	96.9	97.1	97.1	97.3	97.1	96.6	96.6	97.5	97.5	96.9	97.5	97.3	97.3	96.4	96.2	96.6	96.6	96.9	96.9	96.9	97.5	96.6	96.6	96.6	96.9	98.1	98.1	98.1	98.1	97.7	97.9	98.1	98.1	97.9	97.7	97.9	98.1	97.9	97.5	97.5	97.1	98.1	98.1	97.1	97.7	95.6	95.6	98.6
MF142566/731/Russia/2015	97.5	96.9	97.1	97.1	97.3	97.1	96.6	96.6	97.5	97.5	96.9	97.5	97.3	97.3	96.4	96.2	96.6	96.6	96.9	96.9	96.9	97.5	96.6	96.6	96.6	96.9	98.1	98.1	98.1	98.1	97.7	97.9	98.1	98.1	97.9	97.7	97.9	98.1	97.9	97.5	97.5	97.1	98.1	98.1	97.1	97.7	95.6	95.6	98.6
MF142567/735/Russia/2015	97.5	96.9	97.1	97.1	97.3	97.1	96.6	96.6	97.5	97.5	96.9	97.5	97.3	97.3	96.4	96.2	96.6	96.6	96.9	96.9	96.9	97.5	96.6	96.6	96.6	96.9	98.1	98.1	98.1	98.1	97.7	97.9	98.1	98.1	97.9	97.7	97.9	98.1	97.9	97.5	97.5	97.1	98.1	98.1	97.1	97.7	95.6	95.6	98.6
MF142578/774/Kazakhstan/2016	94.1	94.3	94.5	94.5	93.9	94.5	94.3	94.1	94.5	94.5	94.3	95.0	94.3	94.3	94.8	94.6	94.5	94.5	94.8	94.8	94.8	94.1	94.5	94.5	94.5	94.8	94.8	94.8	94.8	94.8	94.3	94.5	94.8	94.8	94.5	94.3	94.5	94.8	94.5	94.1	94.1	93.9	94.8	94.8	93.7	94.3	93.5	93.7	95.3
AB368970/KMRG-48/Tanzania/2002	95.7	95.5	95.7	95.7	95.5	95.7	95.3	95.3	95.3	95.3	95.5	95.7	95.2	95.5	95.2	94.9	95.3	95.3	95.3	95.5	95.3	95.7	95.3	95.3	95.3	95.5	95.5	95.5	95.5	95.5	95.2	95.3	95.5	95.5	95.3	95.2	95.3	95.5	95.3	95.0	95.0	94.6	95.5	95.5	94.6	95.3	93.4	93.5	96.9
AF133904/variant/E/USA/1985	92.7	92.3	92.5	92.5	92.8	92.5	92.3	92.1	92.8	92.8	92.3	93.2	92.7	92.8	91.9	91.7	92.1	92.1	92.1	92.3	92.1	92.7	92.1	92.1	92.1	92.3	93.5	93.5	93.5	93.5	93.2	93.4	93.5	93.5	93.4	93.2	93.4	93.5	93.4	93.0	93.2	92.7	93.5	93.5	92.8	93.2	91.6	91.6	93.5
AF240686/D6948/Netherlands/1989	98.4	98.0	98.2	98.2	98.2	98.2	97.8	97.8	98.0	98.0	98.0	98.2	97.8	98.2	97.7	97.5	97.8	97.8	97.8	98.0	97.8	98.4	97.8	97.8	97.8	98.0	97.8	97.8	97.8	97.8	97.5	97.7	97.8	97.8	97.7	97.5	97.7	97.8	97.7	97.3	97.3	97.0	97.8	97.8	97.0	97.7	95.9	96.1	99.4
AF321056/ZJ2000/China/2000	92.8	92.5	92.7	92.7	92.7	92.7	92.5	92.5	92.8	92.8	92.7	93.4	92.7	93.0	92.1	92.0	92.3	92.3	92.3	92.5	92.3	92.8	92.3	92.3	92.3	92.5	93.5	93.5	93.5	93.5	93.2	93.4	93.5	93.5	93.4	93.2	93.4	93.5	93.4	93.2	93.2	93.0	93.5	93.5	92.8	93.2	91.8	91.8	93.6
AF322444/TASIK/Indonesia/1994	97.3	97.0	97.1	97.1	97.1	97.1	97.1	96.8	97.0	97.0	97.0	97.1	96.8	97.1	96.6	96.4	96.8	96.8	96.8	97.0	96.8	97.3	96.8	96.8	96.8	97.0	96.8	96.8	96.8	96.8	96.4	96.6	96.8	96.8	96.6	96.4	96.6	96.8	96.6	96.4	96.6	95.9	96.8	96.8	96.2	96.6	95.2	95.3	98.3
AF362747/Cu-1wt/Germany/1975	93.5	93.2	93.4	93.4	93.4	93.4	93.2	93.0	93.5	93.5	93.2	94.1	93.4	93.7	92.8	92.8	93.0	93.0	93.0	93.2	93.0	93.5	93.0	93.0	93.0	93.2	94.3	94.3	94.3	94.3	93.9	94.1	94.3	94.3	94.1	93.9	94.1	94.3	94.1	93.7	93.9	93.4	94.3	94.3	93.5	93.9	92.1	91.9	94.7
AF362773/23/82/UK/1985	73.3	72.7	72.9	72.9	73.3	72.9	72.7	73.1	73.6	73.6	72.9	73.1	73.8	73.4	72.7	72.3	72.9	72.9	72.7	72.7	72.7	73.4	72.9	72.9	72.9	72.9	73.3	73.3	73.3	73.3	73.1	73.3	73.3	73.3	73.3	73.3	73.3	73.3	73.3	73.3	73.3	73.1	73.3	73.3	73.1	72.9	72.7	71.7	72.8
AF362776/BD3/99/Bangladesh/1999	97.3	97.0	97.1	97.1	97.5	97.1	96.8	96.8	97.0	97.0	97.0	97.5	96.8	97.1	96.6	96.4	96.8	96.8	96.8	97.0	96.8	97.7	96.8	96.8	96.8	97.0	97.1	97.1	97.1	97.1	96.8	97.0	97.1	97.1	97.0	96.8	97.0	97.1	97.0	96.6	96.6	96.6	97.1	97.1	96.2	97.0	95.2	95.0	97.9
AF499929/D78/Netherlands/1978	93.0	92.7	92.8	92.8	92.8	92.8	92.7	92.7	93.0	93.0	92.8	93.5	92.8	93.2	92.3	92.2	92.5	92.5	92.5	92.7	92.5	93.0	92.5	92.5	92.5	92.7	93.7	93.7	93.7	93.7	93.4	93.5	93.7	93.7	93.5	93.4	93.5	93.7	93.5	93.4	93.4	93.2	93.7	93.7	93.0	93.4	91.8	91.8	93.8
AJ879932/02015.1/Venezuela/2002	97.7	97.3	97.5	97.5	97.5	97.5	97.1	97.1	97.3	97.3	97.3	97.5	97.1	97.5	97.0	97.2	97.1	97.1	97.1	97.3	97.1	97.7	97.1	97.1	97.1	97.3	97.1	97.1	97.1	97.1	96.8	97.0	97.1	97.1	97.0	96.8	97.0	97.1	97.0	96.6	96.6	96.2	97.1	97.1	96.2	97.3	95.5	96.1	98.7
AM167550/94432/France/1994	97.1	96.8	97.0	97.0	97.0	97.0	96.6	96.6	97.1	97.1	96.8	97.0	97.0	97.0	96.4	96.2	96.6	96.6	96.6	96.8	96.6	97.1	96.6	96.6	96.6	96.8	97.0	97.0	97.0	97.0	96.6	96.8	97.0	97.0	96.8	96.6	96.8	97.0	96.8	96.4	96.8	96.1	97.0	97.0	96.4	96.8	95.3	95.5	98.5
AY029166/Irwin/Moulthrop/USA/1967	94.6	93.9	94.1	94.1	94.4	94.1	93.9	93.7	94.6	94.6	93.9	94.8	94.4	94.8	93.5	93.6	93.7	93.7	93.7	93.9	93.7	94.6	93.7	93.7	93.7	93.9	94.4	94.4	94.4	94.4	94.1	94.3	94.4	94.4	94.3	94.1	94.3	94.4	94.3	94.1	94.1	93.5	94.4	94.4	93.7	94.1	92.5	92.7	95.1
AY368653/GLS/USA/1987	93.2	93.2	93.4	93.4	93.0	93.4	93.2	93.0	93.4	93.4	93.2	94.1	93.2	93.4	92.8	92.6	93.0	93.0	93.0	93.2	93.0	93.2	93.0	93.0	93.0	93.2	93.7	93.7	93.7	93.7	93.4	93.5	93.7	93.7	93.5	93.4	93.5	93.7	93.5	93.2	93.4	92.8	93.7	93.7	93.0	93.4	91.9	91.9	94.0
AY444873/Gx/China/1996	97.8	97.5	97.7	97.7	98.0	97.7	97.3	97.3	97.5	97.5	97.5	97.7	97.3	97.7	97.1	97.0	97.3	97.3	97.3	97.5	97.3	97.8	97.3	97.3	97.3	97.5	97.3	97.3	97.3	97.3	97.0	97.1	97.3	97.3	97.1	97.0	97.1	97.3	97.1	96.8	96.8	96.4	97.3	97.3	96.4	97.1	95.7	95.9	98.8
AY918948/Lukert/USA/1973	92.5	92.3	92.5	92.5	92.7	92.5	92.5	92.1	92.8	92.8	92.3	93.2	92.7	92.7	91.9	91.7	92.1	92.1	92.1	92.3	92.1	92.8	92.1	92.1	92.1	92.3	92.3	92.3	92.3	92.3	91.9	92.1	92.3	92.3	92.1	91.9	92.1	92.3	92.1	91.8	91.9	91.4	92.3	92.3	91.6	91.9	90.7	90.7	93.5
D00867/Cu1	92.8	92.5	92.7	92.7	92.7	92.7	92.5	92.5	92.8	92.8	92.7	93.4	92.7	93.0	92.1	92.0	92.3	92.3	92.3	92.5	92.3	92.8	92.3	92.3	92.3	92.5	93.2	93.2	93.2	93.2	92.8	93.0	93.2	93.2	93.0	92.8	93.0	93.2	93.0	92.8	92.8	92.7	93.2	93.2	92.5	92.8	91.2	91.2	93.3
D49706/OKYM/Japan/1991	97.8	97.5	97.7	97.7	97.7	97.7	97.3	97.3	97.5	97.5	97.5	97.7	97.3	97.7	97.1	97.2	97.3	97.3	97.3	97.5	97.3	97.8	97.3	97.3	97.3	97.5	97.7	97.7	97.7	97.7	97.3	97.5	97.7	97.7	97.5	97.3	97.5	97.7	97.5	97.1	97.1	96.8	97.7	97.7	96.8	97.8	95.3	95.9	98.8
DQ088175/TL2004/China/2004	92.3	91.9	92.1	92.1	92.1	92.1	91.9	91.9	92.3	92.3	92.1	92.8	92.1	92.5	91.6	91.5	91.8	91.8	91.8	91.9	91.8	92.3	91.8	91.8	91.8	91.9	93.0	93.0	93.0	93.0	92.7	92.8	93.0	93.0	92.8	92.7	92.8	93.0	92.8	92.7	92.7	92.5	93.0	93.0	92.3	92.7	91.0	91.0	93.1
DQ927040/mb/vaccine	97.5	97.1	97.3	97.3	97.3	97.3	97.0	97.0	97.1	97.1	97.1	97.7	97.0	97.3	96.8	96.6	97.0	97.0	97.0	97.1	97.0	97.5	97.0	97.0	97.0	97.1	98.4	98.4	98.4	98.4	98.0	98.2	98.4	98.4	98.2	98.0	98.2	98.4	98.2	97.8	97.8	97.5	98.4	98.4	97.5	98.0	96.1	95.9	98.5
DQ927042/ks/Israel/1990	97.8	97.5	97.7	97.7	97.7	97.7	97.3	97.3	97.5	97.5	97.5	97.7	97.3	97.7	97.1	97.0	97.3	97.3	97.3	97.5	97.3	97.8	97.3	97.3	97.3	97.5	98.4	98.4	98.4	98.4	98.0	98.2	98.4	98.4	98.2	98.0	98.2	98.4	98.2	97.8	97.8	97.5	98.4	98.4	97.5	98.0	96.1	96.2	98.8
GQ451330/HLJ-0504/China/2005	96.6	96.2	96.4	96.4	96.4	96.4	96.1	96.1	96.2	96.2	96.2	96.8	96.1	96.4	95.9	95.6	96.1	96.1	96.1	96.2	96.1	96.6	96.1	96.1	96.1	96.2	96.6	96.6	96.6	96.6	96.2	96.4	96.6	96.6	96.4	96.2	96.4	96.6	96.4	96.1	96.1	95.7	96.6	96.6	95.7	96.2	94.8	94.6	97.2
HG974563/89163/France/1989	98.2	97.8	98.0	98.0	98.0	98.0	97.7	97.7	97.8	97.8	97.8	98.0	97.7	98.0	97.5	97.3	97.7	97.7	97.7	97.8	97.7	98.2	97.7	97.7	97.7	97.8	98.0	98.0	98.0	98.0	97.7	97.8	98.0	98.0	97.8	97.7	97.8	98.0	97.8	97.5	97.5	97.1	98.0	98.0	97.1	97.8	95.7	95.9	99.2
HG974565/Faragher/52/70/UK/1970	94.1	93.7	93.9	93.9	93.9	93.9	93.7	93.5	94.1	94.1	93.7	94.6	93.9	94.3	93.4	93.4	93.5	93.5	93.5	93.7	93.5	94.1	93.5	93.5	93.5	93.7	94.6	94.6	94.6	94.6	94.3	94.4	94.6	94.6	94.4	94.3	94.4	94.6	94.4	94.1	94.3	93.7	94.6	94.6	93.9	94.3	92.7	92.5	95.3
JF907702/CA-K785/USA/2009	96.6	96.2	96.4	96.4	96.4	96.4	96.1	96.1	96.2	96.2	96.2	96.4	96.1	96.4	96.2	96.2	96.4	96.4	96.8	96.6	96.8	96.6	96.4	96.4	96.4	96.6	96.4	96.4	96.4	96.4	96.1	96.2	96.4	96.4	96.2	96.1	96.2	96.4	96.2	95.9	95.9	95.5	96.4	96.4	95.5	96.2	94.4	95.0	97.6
JF907703/CA-D495/USA/2009	96.8	96.8	97.0	97.0	96.6	97.0	96.6	96.6	96.4	96.4	96.8	96.6	96.2	96.6	96.8	96.8	97.0	97.0	97.0	97.1	97.0	96.8	97.0	97.0	97.0	96.8	96.6	96.6	96.6	96.6	96.2	96.4	96.6	96.6	96.4	96.2	96.4	96.6	96.4	96.1	96.1	95.7	96.6	96.6	95.7	96.4	94.8	95.0	97.8
JQ411012/903/78/Hungary/1978	93.0	92.7	92.8	92.8	92.8	92.8	92.7	92.7	93.0	93.0	92.8	93.5	92.8	93.2	92.3	92.2	92.5	92.5	92.5	92.7	92.5	93.0	92.5	92.5	92.5	92.7	93.7	93.7	93.7	93.7	93.4	93.5	93.7	93.7	93.5	93.4	93.5	93.7	93.5	93.4	93.4	93.2	93.7	93.7	93.0	93.4	91.8	91.8	93.8
KP642112/IBDV/Turkey/PA/00924/14/USA/2015	72.4	72.2	72.4	72.4	72.2	72.4	72.2	72.4	72.9	72.9	72.4	72.4	73.1	72.5	72.2	71.8	72.4	72.4	72.2	72.2	72.2	72.4	72.4	72.4	72.4	72.4	72.2	72.2	72.2	72.2	72.0	72.2	72.2	72.2	72.2	72.2	72.2	72.2	72.2	72.2	72.0	72.4	72.2	72.2	71.8	71.8	72.5	71.3	72.1
KP676467/IBD13HeB01/China/2013	96.6	96.2	96.4	96.4	96.4	96.4	96.1	96.1	96.2	96.2	96.2	96.8	96.1	96.4	95.9	95.6	96.1	96.1	96.1	96.2	96.1	96.6	96.1	96.1	96.1	96.2	96.6	96.6	96.6	96.6	96.2	96.4	96.6	96.6	96.4	96.2	96.4	96.6	96.4	96.1	96.1	95.7	96.6	96.6	95.7	96.2	94.8	94.6	97.0
KT336459/dIBDV/UY/2014/2202/Uruguay/2014	92.5	92.1	92.3	92.3	92.3	92.3	92.3	91.9	92.8	92.8	92.1	92.7	92.7	92.7	92.5	92.2	92.7	92.7	92.5	92.5	92.5	92.5	92.7	92.7	92.7	92.8	92.3	92.3	92.3	92.3	91.9	92.1	92.3	92.3	92.1	91.9	92.1	92.3	92.1	91.8	91.9	91.4	92.3	92.3	91.6	91.9	91.0	90.9	93.1
KT870148/India/BGE15/ABT/MVC/2015	95.7	95.9	96.1	96.1	95.9	96.1	95.7	95.7	95.3	95.3	95.9	96.4	95.2	95.5	95.5	95.3	95.7	95.7	95.7	95.9	95.7	96.1	95.7	95.7	95.7	95.9	95.5	95.5	95.5	95.5	95.2	95.3	95.5	95.5	95.3	95.2	95.3	95.5	95.3	95.0	95.0	95.0	95.5	95.5	94.6	95.3	93.9	93.7	96.3
KT884452/BGE14/ABT2/MVC/2014	95.2	95.3	95.5	95.5	95.3	95.5	95.2	95.2	94.8	94.8	95.3	95.9	94.6	95.0	95.0	94.7	95.2	95.2	95.2	95.3	95.2	95.5	95.2	95.2	95.2	95.3	95.2	95.2	95.2	95.2	95.0	95.2	95.2	95.2	95.2	95.0	95.2	95.2	95.2	94.8	94.8	94.8	95.2	95.2	94.4	95.0	93.5	93.5	96.1
KU558697/EDE14/ABT/MVC/India/2014	95.5	95.7	95.9	95.9	95.7	95.9	95.5	95.5	95.2	95.2	95.7	96.2	95.0	95.3	95.7	95.5	95.9	95.9	95.9	96.1	95.9	95.9	95.9	95.9	95.9	96.1	95.7	95.7	95.7	95.7	95.3	95.5	95.7	95.7	95.5	95.7	95.5	95.7	95.5	95.5	95.2	95.2	95.7	95.7	94.8	95.5	94.4	93.9	96.5
KU578098/NKL14/ABT/MVC/India/2014	96.4	96.1	96.2	96.2	96.6	96.2	95.9	95.9	96.1	96.1	96.1	96.6	95.9	96.2	95.7	95.5	95.9	95.9	95.9	96.1	95.9	96.8	95.9	95.9	95.9	96.1	96.2	96.2	96.2	96.2	95.9	96.1	96.2	96.2	96.1	95.9	96.1	96.2	96.1	95.7	95.7	95.3	96.2	96.2	95.3	96.1	94.3	94.8	97.0
KU578100/VCN14/ABT/MVC/India/2013	96.2	95.9	96.1	96.1	96.4	96.1	95.7	95.7	95.9	95.9	95.9	96.4	95.7	96.1	95.5	95.3	95.7	95.7	95.7	95.9	95.7	96.6	95.7	95.7	95.7	95.9	96.2	96.2	96.2	96.2	95.9	96.1	96.2	96.2	96.1	95.9	96.1	96.2	96.1	95.7	95.7	95.3	96.2	96.2	95.3	96.1	94.3	94.6	97.2
KU578102/RPM14/ABT/MVC/India/2014	96.4	96.4	96.6	96.6	96.6	96.6	96.2	96.2	96.1	96.1	96.4	97.0	95.9	96.2	96.4	96.2	96.6	96.6	97.0	96.8	97.0	96.8	96.6	96.6	96.6	96.8	96.2	96.2	96.2	96.2	95.9	96.1	96.2	96.2	96.1	95.9	96.1	96.2	96.1	95.7	95.7	95.3	96.2	96.2	95.3	96.1	94.3	94.4	97.0
KU578104/THI14/ABT/MVC/India/2014	96.1	96.2	96.4	96.4	96.2	96.4	96.1	96.1	95.7	95.7	96.2	96.8	95.5	95.9	95.9	95.6	96.1	96.1	96.4	96.2	96.4	96.4	96.1	96.1	96.1	96.2	95.7	95.7	95.7	95.7	95.3	95.5	95.7	95.7	95.5	95.3	95.5	95.7	95.5	95.2	95.2	95.2	95.7	95.7	94.8	95.5	94.1	93.9	96.5
KX592158/HBDY-1/China/2014	93.4	93.0	93.2	93.2	93.2	93.2	93.0	93.0	93.4	93.4	93.2	93.9	93.2	93.5	92.7	92.6	92.8	92.8	92.8	93.0	92.8	93.4	92.8	92.8	92.8	93.0	93.7	93.7	93.7	93.7	93.4	93.5	93.7	93.7	93.5	93.4	93.5	93.7	93.5	93.4	93.4	93.2	93.7	93.7	93.0	93.4	91.8	91.8	93.8
KY610529/160019/Egypt/2015	92.3	91.9	92.1	92.1	92.5	92.1	92.1	91.8	92.7	92.7	91.9	92.8	92.5	92.5	91.6	91.3	91.8	91.8	91.8	91.9	91.8	92.7	91.8	91.8	91.8	91.9	92.1	92.1	92.1	92.1	91.8	91.9	92.1	92.1	91.9	91.8	91.9	92.1	91.9	91.6	91.8	91.2	92.1	92.1	91.4	91.8	90.5	90.5	93.3
KY610530/160021/Egypt/2015	95.9	95.3	95.2	95.2	95.7	95.2	95.2	94.8	95.9	95.9	95.0	95.5	95.7	95.7	95.0	94.7	95.2	95.2	94.8	95.0	94.8	95.9	95.2	95.2	95.2	95.3	95.5	95.5	95.5	95.5	95.2	95.3	95.5	95.5	95.3	95.2	95.3	95.5	95.3	95.0	95.2	95.0	95.5	95.5	94.8	95.3	94.6	93.5	96.7
KY610531/160023/Egypt/2015	95.7	95.2	95.0	95.0	95.5	95.0	95.0	94.6	95.7	95.7	94.8	95.3	95.5	95.5	94.8	94.5	95.0	95.0	94.6	94.8	94.6	95.7	95.0	95.0	95.0	95.2	95.3	95.3	95.3	95.3	95.0	95.2	95.3	95.3	95.2	95.0	95.2	95.3	95.2	94.8	95.0	94.8	95.3	95.3	94.6	95.2	94.4	93.7	96.5
KY930929/IBDV/Italy/1829/2011	91.2	90.7	90.9	90.9	91.0	90.9	90.7	90.5	91.2	91.2	90.7	91.4	91.0	91.4	90.7	90.5	90.9	90.9	90.9	91.0	90.9	91.2	90.9	90.9	90.9	90.9	90.5	90.5	90.5	90.5	90.1	90.3	90.5	90.5	90.3	90.1	90.3	90.5	90.3	90.0	90.1	89.6	90.5	90.5	90.0	90.1	89.1	89.4	91.3
MF969105/150124/1.1/Algeria/2016	96.4	96.1	96.2	96.2	96.2	96.2	95.9	95.9	96.8	96.8	96.1	96.6	96.6	96.6	95.7	95.8	95.9	95.9	95.9	96.1	95.9	96.4	95.9	95.9	95.9	96.1	95.5	95.5	95.5	95.5	95.2	95.3	95.5	95.5	95.3	95.2	95.3	95.5	95.3	95.0	95.0	94.6	95.5	95.5	94.6	95.3	94.3	94.1	97.6
MF969107/150127/0.2/Egypt/2015	94.3	93.5	93.7	93.7	94.1	93.7	93.5	93.4	94.3	94.3	93.5	94.4	94.1	94.4	93.2	93.2	93.4	93.4	93.4	93.5	93.4	94.3	93.4	93.4	93.4	93.5	94.1	94.1	94.1	94.1	93.7	93.9	94.1	94.1	93.9	93.7	93.9	94.1	93.9	93.5	93.7	93.2	94.1	94.1	93.4	93.7	92.1	91.9	94.7
MF969109/150128/4.1/Algeria/2015	95.7	95.3	95.5	95.5	95.5	95.5	95.2	95.2	95.7	95.7	95.3	95.9	95.5	95.9	95.0	94.9	95.2	95.2	95.5	95.3	95.5	95.7	95.2	95.2	95.2	95.3	94.8	94.8	94.8	94.8	94.4	94.6	94.8	94.8	94.6	94.4	94.6	94.8	94.6	94.3	94.3	93.9	94.8	94.8	93.9	94.6	93.5	93.4	96.5
MF969111/150133/3.2/Algeria/2014	95.9	95.5	95.7	95.7	95.7	95.7	95.3	95.3	95.9	95.9	95.5	96.1	95.7	96.1	95.2	95.1	95.3	95.3	95.7	95.5	95.7	95.9	95.3	95.3	95.3	95.5	95.0	95.0	95.0	95.0	94.6	94.8	95.0	95.0	94.8	94.6	94.8	95.0	94.8	94.4	94.4	94.1	95.0	95.0	94.1	94.8	93.7	93.5	96.7
MF969113/150136/1.1/Algeria/2015	97.3	97.3	97.5	97.5	97.1	97.5	97.1	97.1	97.0	97.0	97.3	97.5	96.8	97.1	97.0	97.0	97.1	97.1	97.1	97.3	97.1	97.3	97.1	97.1	97.1	97.3	96.8	96.8	96.8	96.8	96.4	96.6	96.8	96.8	96.6	96.4	96.6	96.8	96.6	96.2	96.2	96.2	96.8	96.8	95.9	96.6	95.5	95.3	98.3
MF969115/150144/5.1/Algeria/2015	96.2	95.9	96.1	96.1	96.1	96.1	95.7	95.7	96.2	96.2	95.9	96.4	96.1	96.4	95.5	95.5	95.7	95.7	95.7	95.9	95.7	96.2	95.7	95.7	95.7	95.9	95.3	95.3	95.3	95.3	95.0	95.2	95.3	95.3	95.2	95.0	95.2	95.3	95.2	94.8	94.8	94.4	95.3	95.3	94.4	95.2	94.1	94.4	97.0
MF996499/PK2/Pakistan/2017	95.0	94.3	94.4	94.4	94.8	94.4	94.1	94.1	94.3	94.3	94.3	94.8	94.1	94.4	94.3	93.9	94.4	94.4	94.4	94.6	94.4	95.0	94.4	94.4	94.4	94.6	95.2	95.2	95.2	95.2	94.8	95.0	95.2	95.2	95.0	94.8	95.0	95.2	95.0	94.6	94.6	94.3	95.2	95.2	94.3	95.0	93.2	92.8	95.6
MG739298/li4129/2014/Finland/2014	98.7	97.8	97.8	97.8	98.6	97.8	97.7	97.5	98.4	98.4	97.7	98.6	98.2	98.6	97.3	97.2	97.5	97.5	97.5	97.7	97.5	98.7	97.5	97.5	97.5	97.7	96.8	96.8	96.8	96.8	96.4	96.6	96.8	96.8	96.6	96.4	96.6	96.8	96.6	96.2	96.2	95.9	96.8	96.8	95.9	96.4	94.8	95.0	97.6
MH644846/DD1/Russia/2016	97.8	97.8	98.0	98.0	97.7	98.0	97.7	97.7	97.5	97.5	97.8	97.7	97.3	97.7	97.5	97.3	97.7	97.7	97.7	97.8	97.7	97.8	97.7	97.7	97.7	97.5	97.3	97.3	97.3	97.3	97.0	97.1	97.3	97.3	97.1	97.0	97.1	97.3	97.1	96.8	97.1	96.4	97.3	97.3	96.8	97.1	95.9	96.2	98.8
MK472711/S18/China/2018	97.7	97.1	97.1	97.1	97.5	97.1	97.0	96.8	97.7	97.7	97.0	97.1	97.5	97.8	96.6	96.6	96.8	96.8	96.8	97.0	96.8	97.7	96.8	96.8	96.8	97.0	96.8	96.8	96.8	96.8	96.8	96.6	96.8	96.8	96.6	96.4	96.6	96.8	96.6	96.2	96.2	95.9	96.8	96.8	95.9	96.6	94.6	94.8	97.9
MK501731/IBDV-PSNgp-India/2014	93.9	93.5	93.7	93.7	93.7	93.7	93.4	93.4	93.9	93.9	93.5	94.4	93.7	94.1	93.2	93.0	93.4	93.4	93.4	93.5	93.4	93.9	93.4	93.4	93.4	93.5	94.8	94.8	94.8	94.8	94.4	94.6	94.8	94.8	94.6	94.4	94.6	94.8	94.6	94.3	94.4	93.9	94.8	94.8	94.1	94.4	92.5	92.5	94.7
MK580160/9-1/Morocco/2017	96.2	95.9	96.1	96.1	96.1	96.1	95.7	95.7	95.9	95.9	95.9	96.1	95.7	96.1	95.5	95.6	95.7	95.7	95.7	95.9	95.7	96.2	95.7	95.7	95.7	95.9	96.1	96.1	96.1	96.1	95.7	95.9	96.1	96.1	95.9	95.7	95.9	96.1	95.9	95.5	95.5	95.2	96.1	96.1	95.0	96.2	94.1	94.6	97.3
MK580161/61-7/Morocco/2018	96.2	95.9	96.1	96.1	96.1	96.1	95.7	95.7	95.9	95.9	95.9	96.1	95.7	96.1	95.5	95.6	95.7	95.7	95.7	95.9	95.7	96.2	95.7	95.7	95.7	95.9	96.1	96.1	96.1	96.1	95.7	95.9	96.1	96.1	95.9	95.7	95.9	96.1	95.9	95.5	95.5	95.2	96.1	96.1	95.0	96.2	94.1	94.6	97.3
MK580162/8/Morocco/2017	96.2	95.9	96.1	96.1	96.1	96.1	95.7	95.7	95.9	95.9	95.9	96.1	95.7	96.1	95.5	95.6	95.7	95.7	95.7	95.9	95.7	96.2	95.7	95.7	95.7	95.9	96.1	96.1	96.1	96.1	95.7	95.9	96.1	96.1	95.9	95.7	95.9	96.1	95.9	95.5	95.5	95.2	96.1	96.1	95.0	96.2	94.1	94.6	97.3
MK580163/64/Morocco/2018	96.2	95.9	96.1	96.1	96.1	96.1	95.7	95.7	95.9	95.9	95.9	96.1	95.7	96.1	95.5	95.6	95.7	95.7	95.7	95.9	95.7	96.2	95.7	95.7	95.7	95.9	96.1	96.1	96.1	96.1	95.7	95.9	96.1	96.1	95.9	95.7	95.9	96.1	95.9	95.5	95.5	95.2	96.1	96.1	95.0	96.2	94.1	94.6	97.3
MK800149/PK12/Pakistan/2017	94.8	94.1	94.3	94.3	94.6	94.3	93.9	93.9	94.1	94.1	94.1	94.6	93.9	94.3	94.1	93.8	94.3	94.3	94.3	94.4	94.3	94.8	94.3	94.3	94.3	94.4	95.0	95.0	95.0	95.0	94.6	94.8	95.0	95.0	94.8	94.6	94.8	95.0	94.8	94.4	94.4	94.1	95.0	95.0	94.1	94.8	93.0	92.7	95.4
MK800150/PK19/Pakistan/2017	94.8	94.1	94.3	94.3	94.6	94.3	93.9	93.9	94.1	94.1	94.1	94.6	93.9	94.3	94.1	93.8	94.3	94.3	94.3	94.4	94.3	94.8	94.3	94.3	94.3	94.4	95.0	95.0	95.0	95.0	94.6	94.8	95.0	95.0	94.8	94.6	94.8	95.0	94.8	94.4	94.4	94.1	95.0	95.0	94.1	94.8	93.0	92.7	95.4
MK800151/PK28/Pakistan/2017	95.0	94.3	94.4	94.4	94.8	94.4	94.1	94.1	94.6	94.6	94.3	94.8	94.4	94.4	94.3	93.9	94.4	94.4	94.4	94.6	94.4	95.0	94.4	94.4	94.4	94.6	95.2	95.2	95.2	95.2	94.8	95.0	95.2	95.2	95.0	94.8	95.0	95.2	95.0	94.6	94.6	94.3	95.2	95.2	94.3	95.0	93.2	92.8	96.0
MK800152/PK33/Pakistan/2017	95.0	94.3	94.4	94.4	94.8	94.4	94.1	94.1	94.6	94.6	94.3	94.8	94.4	94.4	94.3	93.9	94.4	94.4	94.4	94.6	94.4	95.0	94.4	94.4	94.4	94.6	95.2	95.2	95.2	95.2	94.8	95.0	95.2	95.2	95.0	94.8	95.0	95.2	95.0	94.6	94.6	94.3	95.2	95.2	94.3	95.0	93.2	92.8	96.0
MK800153/PK47/Pakistan/2017	94.4	93.7	93.9	93.9	94.3	93.9	93.5	93.5	93.7	93.7	93.7	94.3	93.5	93.9	93.7	93.4	93.9	93.9	93.9	94.1	93.9	94.4	93.9	93.9	93.9	94.1	94.6	94.6	94.6	94.6	94.3	94.4	94.6	94.6	94.4	94.3	94.4	94.6	94.4	94.1	94.1	93.7	94.6	94.6	93.7	94.4	92.7	92.3	95.1
MN313610/1/chicken/ARG/P33/15/Argentina/2015	92.7	91.9	92.1	92.1	92.5	92.1	92.1	91.8	93.0	93.0	91.9	92.8	92.8	92.8	92.3	92.0	92.5	92.5	92.3	92.3	92.3	92.7	92.5	92.5	92.5	92.7	92.5	92.5	92.5	92.5	92.1	92.3	92.5	92.5	92.3	92.1	92.3	92.5	92.3	91.9	92.1	91.6	92.5	92.5	91.8	92.1	91.2	90.7	93.5
MN313613/221201/Uruguay/2012	91.4	91.4	91.6	91.6	91.2	91.6	91.6	91.2	91.2	91.2	91.4	91.9	91.0	91.6	91.8	91.5	91.6	91.6	91.6	91.8	91.6	91.4	91.6	91.6	91.6	91.8	91.9	91.9	91.9	91.9	91.6	91.8	91.9	91.9	91.8	91.6	91.8	91.9	91.8	91.4	91.6	91.4	91.9	91.9	91.2	91.6	89.8	90.0	92.4
MN313614/1/chicken/URY/2701/12/Uruguay/2012	92.5	92.1	92.3	92.3	92.3	92.3	92.3	91.9	92.8	92.8	92.1	92.7	92.7	92.7	92.5	92.2	92.7	92.7	92.3	92.5	92.3	92.5	92.7	92.7	92.7	92.8	92.3	92.3	92.3	92.3	91.9	92.1	92.3	92.3	92.1	91.9	92.1	92.3	92.1	91.8	91.9	91.4	92.3	92.3	91.6	91.9	91.0	90.9	93.1
MN313615/1/chicken/URY/1302/16/Uruguay/2016	91.9	91.6	91.8	91.8	91.8	91.8	91.8	91.4	92.3	92.3	91.6	92.1	92.1	92.1	91.9	91.7	92.1	92.1	91.9	91.9	91.9	91.9	92.1	92.1	92.1	92.3	91.8	91.8	91.8	91.8	91.4	91.6	91.8	91.8	91.6	91.8	91.6	91.8	91.6	91.8	91.4	90.9	91.8	91.8	91.0	91.4	91.2	90.9	92.6
MN393076/SHG19/China/2018	90.3	90.0	90.1	90.1	90.5	90.1	90.0	89.8	90.9	90.9	90.0	90.9	91.0	90.5	90.0	89.4	90.1	90.1	90.1	90.3	90.1	90.3	90.1	90.1	90.1	90.3	90.9	90.9	90.9	90.9	90.7	90.9	90.9	90.9	90.9	90.7	90.9	90.9	90.9	90.5	90.7	90.5	90.9	90.9	90.3	90.5	88.9	88.9	90.9
MN485880/SD-2013-1/China/2013	97.5	97.5	97.7	97.7	97.3	97.7	97.3	97.3	97.3	97.3	97.5	97.7	97.1	97.5	97.1	97.0	97.3	97.3	97.3	97.5	97.3	97.5	97.3	97.3	97.3	97.5	97.5	97.5	97.5	97.5	97.1	97.3	97.5	97.5	97.3	97.1	97.3	97.5	97.3	97.0	97.0	96.6	97.5	97.5	96.6	97.3	95.2	95.2	98.5
MN485882/ZD-2018-1/China/2018	89.1	88.7	88.9	88.9	89.2	88.9	88.7	88.5	89.6	89.6	88.7	89.2	89.8	89.2	88.7	88.3	88.9	88.9	88.9	89.1	88.9	89.1	88.9	88.9	88.9	89.1	90.3	90.3	90.3	90.3	90.1	90.3	90.3	90.3	90.3	90.1	90.3	90.3	90.3	90.0	90.1	90.0	90.3	90.3	90.1	90.0	87.6	87.6	90.1
MN604241/IBD17JL01/China/2019	92.3	91.9	92.1	92.1	92.5	92.1	92.1	91.8	92.7	92.7	91.9	92.8	92.5	92.5	91.6	91.3	91.8	91.8	91.8	91.9	91.8	92.7	91.8	91.8	91.8	91.9	92.1	92.1	92.1	92.1	91.8	91.9	92.1	92.1	91.9	91.8	91.9	92.1	91.9	91.6	91.8	91.2	92.1	92.1	91.4	91.8	90.5	90.5	93.3
MN786767/D3976/1/Germany/2017	94.8	94.3	94.4	94.4	95.0	94.4	94.1	94.1	94.4	94.4	94.3	94.3	94.3	94.6	93.9	93.8	94.1	94.1	94.1	94.3	94.1	95.2	94.1	94.1	94.1	94.1	95.0	95.0	95.0	95.0	94.6	94.8	95.0	95.0	94.8	95.0	94.8	95.0	94.8	94.8	94.8	94.1	95.0	95.0	94.4	94.6	98.0	97.7	95.6
MN786768/D4320/6/Denmark/2018	95.0	94.4	94.6	94.6	95.2	94.6	94.3	94.3	94.6	94.6	94.4	94.4	94.4	94.8	94.4	94.5	94.6	94.6	94.3	94.4	94.3	95.3	94.6	94.6	94.6	94.6	95.2	95.2	95.2	95.2	94.8	95.0	95.2	95.2	95.0	95.2	95.0	95.2	95.0	95.0	95.0	94.3	95.2	95.2	94.6	95.2	98.0	98.2	95.6
MT066169/SH19/China/2019	97.5	97.1	97.3	97.3	97.5	97.3	97.0	97.0	97.1	97.1	97.1	97.3	97.0	97.3	96.8	96.8	97.0	97.0	97.0	97.1	97.0	97.7	97.0	97.0	97.0	97.1	97.0	97.0	97.0	97.0	96.6	96.8	97.0	97.0	96.8	96.6	96.8	97.0	96.8	96.4	96.4	96.6	97.0	97.0	96.1	97.1	95.2	95.7	98.5
MT179710/IBD16HeN01/China/2016	90.5	90.1	90.3	90.3	90.7	90.3	90.1	90.0	91.0	91.0	90.1	91.0	91.2	90.7	90.1	89.6	90.3	90.3	90.3	90.5	90.3	90.5	90.3	90.3	90.3	90.5	91.4	91.4	91.4	91.4	91.2	91.4	91.4	91.4	91.4	91.2	91.4	91.4	91.4	91.0	91.2	91.0	91.4	91.4	90.9	91.0	89.1	88.7	91.5
MT179720/SHG352/China/2018	89.1	88.7	88.9	88.9	89.2	88.9	88.7	88.5	89.6	89.6	88.7	89.2	89.8	89.2	88.7	88.4	88.9	88.9	88.9	89.1	88.9	89.1	88.9	88.9	88.9	89.1	90.0	90.0	90.0	90.0	89.8	90.0	90.0	90.0	90.0	89.8	90.0	90.0	90.0	89.6	89.8	90.0	90.0	90.0	89.8	89.6	87.6	87.5	90.1
MT179721/SHG358/China/2018	91.0	90.3	90.5	90.5	91.2	90.5	90.3	90.1	91.6	91.6	90.3	91.2	91.8	91.2	90.7	90.2	90.9	90.9	90.5	90.7	90.5	91.0	90.9	90.9	90.9	91.0	91.2	91.2	91.2	91.2	91.0	91.2	91.2	91.2	91.2	91.0	91.2	91.2	91.2	90.9	91.0	90.9	91.2	91.2	90.7	90.9	89.2	88.9	91.3
MT505339/IBS536/2017/Malaysia/2017	93.2	93.7	93.9	93.9	93.2	93.9	93.5	93.5	93.0	93.0	93.7	93.5	92.8	93.2	93.4	93.6	93.5	93.5	93.5	93.7	93.5	93.4	93.5	93.5	93.5	93.4	92.8	92.8	92.8	92.8	92.5	92.7	92.8	92.8	92.7	92.5	92.7	92.8	92.7	92.3	92.3	91.9	92.8	92.8	92.1	93.0	92.5	92.7	94.4
MT505340/IBS624/2017/Malaysia/2017	94.6	94.3	94.4	94.4	94.1	94.4	94.1	94.1	93.9	93.9	94.3	94.8	93.7	94.1	93.9	93.8	94.1	94.1	94.1	94.3	94.1	94.3	94.1	94.1	94.1	94.3	94.1	94.1	94.1	94.1	93.7	93.9	94.1	94.1	93.9	93.7	93.9	94.1	93.9	93.9	93.5	93.2	94.1	94.1	93.5	93.9	92.8	92.8	95.3
MT505341/UPM766/2018/Malaysia/2018	95.0	95.0	95.2	95.2	94.8	95.2	94.8	94.8	94.6	94.6	95.0	95.5	94.4	94.8	94.8	94.7	94.8	94.8	94.8	95.0	94.8	95.0	94.8	94.8	94.8	95.0	95.3	95.3	95.3	95.3	95.2	95.3	95.3	95.3	95.3	95.2	95.3	95.3	95.3	95.0	95.3	94.6	95.3	95.3	95.0	95.0	93.5	93.4	95.4
MT505342/UPM1056/2018/Malaysia/2018	94.6	94.3	94.4	94.4	94.4	94.4	94.3	94.1	94.4	94.4	94.3	94.8	94.3	94.8	93.9	93.9	94.1	94.1	94.1	94.3	94.1	94.6	94.1	94.1	94.1	94.3	93.4	93.4	93.4	93.4	93.0	93.2	93.4	93.4	93.2	93.0	93.2	93.4	93.2	92.8	92.8	92.8	93.4	93.4	92.5	93.2	91.6	93.0	94.7
MT505343/UPM1432/2019/Malaysia/2019	90.3	90.0	90.1	90.1	90.5	90.1	90.0	89.8	90.9	90.9	90.0	90.9	91.0	90.5	90.0	89.4	90.1	90.1	90.1	90.3	90.1	90.3	90.1	90.1	90.1	90.3	90.9	90.9	90.9	90.9	90.7	90.9	90.9	90.9	90.9	90.7	90.9	90.9	90.9	90.5	90.7	90.9	90.9	90.9	90.3	90.7	88.5	88.2	91.3
MT629830/Bug/03/Poland/2003	99.5	98.6	98.6	98.6	99.3	98.6	98.4	98.2	99.1	99.1	98.4	98.6	98.9	99.3	98.0	97.9	98.2	98.2	98.2	98.4	98.2	99.5	98.2	98.2	98.2	98.4	96.8	96.8	96.8	96.8	96.4	96.6	96.8	96.8	96.6	96.4	96.6	96.8	96.6	96.2	96.2	95.9	96.8	96.8	95.9	96.6	94.8	95.3	98.3
MT629831/117/14/Poland/2014	98.9	98.0	98.0	98.0	98.7	98.0	97.8	97.7	98.6	98.6	97.8	98.7	98.4	98.7	97.5	97.3	97.7	97.7	97.7	97.8	97.7	98.9	97.7	97.7	97.7	97.8	97.0	97.0	97.0	97.0	96.6	96.8	97.0	97.0	96.8	96.6	96.8	97.0	96.8	96.4	96.4	96.1	97.0	97.0	96.1	96.6	95.0	95.2	97.8
MT629832/75/11/Poland/2011	98.0	97.5	97.7	97.7	97.8	97.7	97.3	97.3	98.0	98.0	97.5	97.7	97.8	97.8	97.1	97.0	97.3	97.3	97.3	97.5	97.3	98.0	97.3	97.3	97.3	97.5	97.3	97.3	97.3	97.3	97.0	97.1	97.3	97.3	97.1	97.0	97.1	97.3	97.1	96.8	96.8	96.4	97.3	97.3	96.4	97.1	95.7	95.5	99.6
MW030633/LJ-5/China/2018	97.5	97.1	97.3	97.3	97.3	97.3	97.1	97.0	97.1	97.1	97.1	97.3	97.0	97.3	96.8	96.6	97.0	97.0	97.0	97.1	97.0	97.5	97.0	97.0	97.0	97.1	97.3	97.3	97.3	97.3	97.0	97.1	97.3	97.3	97.1	97.0	97.1	97.3	97.1	96.8	96.8	96.4	97.3	97.3	96.4	97.1	95.0	95.2	98.5
MW682877/IBDV-HeN20-7103/China/2020	93.2	92.8	93.0	93.0	93.0	93.0	92.8	92.8	93.2	93.2	93.0	93.7	93.0	93.4	92.5	92.4	92.7	92.7	92.7	92.8	92.7	93.2	92.7	92.7	92.7	92.8	93.9	93.9	93.9	93.9	93.5	93.7	93.9	93.9	93.7	93.5	93.7	93.9	93.7	93.5	93.5	93.4	93.9	93.9	93.2	93.5	91.9	91.9	94.0
MW700332/IBDV-JS19-14701/China/2019	89.8	89.1	89.2	89.2	90.0	89.2	89.1	88.9	90.3	90.3	89.1	90.0	90.5	90.0	89.1	88.4	89.2	89.2	89.2	89.4	89.2	89.8	89.2	89.2	89.2	89.4	90.7	90.7	90.7	90.7	90.5	90.7	90.7	90.7	90.7	90.5	90.7	90.7	90.7	90.3	90.5	90.3	90.7	90.7	90.1	90.3	88.4	88.0	90.8
MW767374/LN-2020-1/China/2020	89.1	88.0	88.2	88.2	89.2	88.2	88.0	87.8	89.6	89.6	88.0	88.5	89.8	89.2	88.4	87.9	88.5	88.5	88.2	88.4	88.2	89.1	88.5	88.5	88.5	88.7	89.8	89.8	89.8	89.8	89.6	89.8	89.8	89.8	89.8	89.6	89.8	89.8	89.8	89.4	89.6	89.4	89.8	89.8	89.6	89.6	87.3	87.1	89.7
MW767375/LN-2020-2/China/2020	89.6	89.2	89.4	89.4	89.8	89.4	89.2	89.1	89.8	89.8	89.2	89.8	90.0	89.8	89.2	89.0	89.4	89.4	89.4	89.6	89.4	89.6	89.4	89.4	89.4	89.6	90.5	90.5	90.5	90.5	90.3	90.5	90.5	90.5	90.5	90.3	90.5	90.5	90.5	90.1	90.1	90.1	90.5	90.5	90.1	90.1	88.2	88.0	90.2
MW767376/SD-2020-1/China/2020	96.6	96.2	96.4	96.4	96.4	96.4	96.1	96.1	96.2	96.2	96.2	96.8	96.1	96.4	95.9	95.8	96.1	96.1	96.1	96.2	96.1	96.6	96.1	96.1	96.1	96.2	96.4	96.4	96.4	96.4	96.1	96.2	96.4	96.4	96.2	96.1	96.2	96.4	96.2	95.9	95.9	95.5	96.4	96.4	95.5	96.2	94.8	94.6	97.2
MW767998/HB-2020-1/China/2020	89.2	88.9	89.1	89.1	89.4	89.1	88.9	88.7	89.8	89.8	88.9	89.8	90.0	89.4	88.9	88.3	89.1	89.1	89.1	89.2	89.1	89.2	89.1	89.1	89.1	89.2	90.1	90.1	90.1	90.1	90.0	90.1	90.1	90.1	90.1	90.0	90.1	90.1	90.1	89.8	90.0	90.1	90.1	90.1	89.6	89.8	87.8	87.5	90.2
MZ066613/QZ191002/China/2019	89.8	89.1	89.2	89.2	90.0	89.2	89.1	88.9	90.3	90.3	89.1	90.0	90.5	90.0	89.4	88.8	89.6	89.6	89.2	89.4	89.2	89.8	89.6	89.6	89.6	89.8	90.3	90.3	90.3	90.3	90.1	90.3	90.3	90.3	90.3	90.1	90.3	90.3	90.3	90.0	90.1	90.3	90.3	90.3	89.8	90.0	88.4	87.6	90.4
MZ066614/YL160304/China/2016	91.0	90.5	90.7	90.7	90.9	90.7	90.5	90.3	91.6	91.6	90.5	91.4	91.4	91.2	90.5	90.2	90.7	90.7	90.7	90.9	90.7	91.0	90.7	90.7	90.7	90.9	91.9	91.9	91.9	91.9	91.8	91.9	91.9	91.9	91.9	91.8	91.9	91.9	91.9	91.6	91.8	91.6	91.9	91.9	91.8	91.6	89.6	90.0	91.8
MZ367373/IBDV/chicken/Belgium/4439/001/2020	94.8	94.3	94.4	94.4	95.0	94.4	94.1	94.1	94.4	94.4	94.3	94.3	94.3	94.6	94.3	94.5	94.4	94.4	94.1	94.3	94.1	95.2	94.4	94.4	94.4	94.4	94.6	94.6	94.6	94.6	94.3	94.4	94.6	94.6	94.4	94.6	94.4	94.6	94.4	94.4	94.4	93.7	94.6	94.6	94.1	94.6	98.0	99.1	95.1
MZ593902/FJ2021/China/2021	89.6	88.9	89.1	89.1	89.8	89.1	88.9	88.7	90.1	90.1	88.9	89.4	90.3	89.8	89.2	89.0	89.4	89.4	89.1	89.2	89.1	89.6	89.4	89.4	89.4	89.6	90.1	90.1	90.1	90.1	90.0	90.1	90.1	90.1	90.1	90.0	90.1	90.1	90.1	89.8	90.0	89.8	90.1	90.1	90.0	89.8	88.2	87.6	90.2
MZ614612/THCU07/Thailand/2017	96.2	96.2	96.4	96.4	96.1	96.4	96.1	96.1	95.9	95.9	96.2	96.8	95.7	96.1	95.9	95.8	96.1	96.1	96.1	96.2	96.1	96.2	96.1	96.1	96.1	96.2	96.2	96.2	96.2	96.2	95.9	96.1	96.2	96.2	96.1	95.9	96.1	96.2	96.1	95.7	95.7	95.3	96.2	96.2	95.3	95.9	95.0	94.8	96.7
MZ740264/GXB02/China/2020	94.1	93.4	93.5	93.5	93.9	93.5	93.4	93.2	94.1	94.1	93.4	94.3	93.9	94.3	93.0	93.0	93.2	93.2	93.2	93.4	93.2	94.1	93.2	93.2	93.2	93.4	93.9	93.9	93.9	93.9	93.5	93.7	93.9	93.9	93.7	93.5	93.7	93.9	93.7	93.4	93.5	93.0	93.9	93.9	93.2	93.5	91.9	91.8	94.5
NC004178/UK661/UK/1994	97.8	97.5	97.7	97.7	97.7	97.7	97.3	97.3	97.5	97.5	97.5	97.7	97.3	97.7	97.1	97.0	97.3	97.3	97.3	97.5	97.3	97.8	97.3	97.3	97.3	97.5	97.3	97.3	97.3	97.3	97.0	97.1	97.3	97.3	97.1	97.0	97.1	97.3	97.1	96.8	97.1	96.4	97.3	97.3	96.8	97.1	96.1	96.2	98.8
OK043826/19P009381/France/2019	92.3	91.9	92.1	92.1	92.1	92.1	92.1	92.1	92.7	92.7	92.3	92.8	92.5	92.5	91.9	92.2	92.1	92.1	91.8	91.9	91.8	92.3	92.1	92.1	92.1	92.3	92.5	92.5	92.5	92.5	92.1	92.3	92.5	92.5	92.3	92.1	92.3	92.5	92.3	91.9	91.9	91.6	92.5	92.5	91.6	92.1	91.2	90.7	92.7
OP225970/25/11/Lituania/2011	94.8	94.4	94.6	94.6	95.0	94.6	94.3	94.3	94.8	94.8	94.4	94.3	94.6	94.6	94.1	93.9	94.3	94.3	94.3	94.4	94.3	95.2	94.3	94.3	94.3	94.1	94.6	94.6	94.6	94.6	94.3	94.4	94.6	94.6	94.4	94.3	94.4	94.6	94.4	94.1	94.4	93.7	94.6	94.6	94.1	94.8	94.8	95.5	95.4
U30818/OH/USA/1981	72.7	72.9	72.7	72.7	72.5	72.7	72.9	72.7	73.3	73.3	72.7	72.7	73.4	72.9	72.2	71.8	72.4	72.4	72.5	72.5	72.5	72.7	72.4	72.4	72.4	72.5	73.1	73.1	73.1	73.1	72.9	73.1	73.1	73.1	73.1	73.1	73.1	73.1	73.1	73.1	72.9	72.9	73.1	73.1	72.7	72.7	72.4	71.7	73.0
X03993/002-73/Australia/1973	87.6	88.4	88.5	88.5	87.5	88.5	88.4	88.2	88.0	88.0	88.4	88.9	87.8	88.2	88.0	87.9	88.2	88.2	88.2	88.4	88.2	87.6	88.2	88.2	88.2	88.4	88.2	88.2	88.2	88.2	87.8	88.0	88.2	88.2	88.0	87.8	88.0	88.2	88.0	87.8	87.8	87.8	88.2	88.2	87.5	87.8	86.2	86.4	88.3
X84034/P2/Germany/1977	92.8	92.5	92.7	92.7	92.7	92.7	92.5	92.5	92.8	92.8	92.7	93.4	92.7	93.0	92.1	92.0	92.3	92.3	92.3	92.5	92.3	92.8	92.3	92.3	92.3	92.5	93.5	93.5	93.5	93.5	93.2	93.4	93.5	93.5	93.4	93.2	93.4	93.5	93.4	93.2	93.2	93.0	93.5	93.5	92.8	93.2	91.6	91.6	93.6
[truncated: 181 more columns]

## Sheet: VP1partial
Column1	Column2	Column3	Column4	Column5	Column6	Column7	Column8	Column9	Column10	Column11	Column12	Column13	Column14	Column15	Column16	Column17	Column18	Column19	Column20	Column21	Column22	Column23	Column24	Column25	Column26	Column27	Column28	Column29	Column30	Column31	Column32	Column33	Column34	Column35	Column36	Column37	Column38	Column39	Column40	Column41	Column42	Column43	Column44	Column45	Column46	Column47	Column48	Column49	Column50
	KX759550/176/14/Poland/2014	KX759551/236/14/Poland/2014	KX759552/20/15/Poland/2015	KX759553/72/15/Poland/2015	KX759557/83/11/Poland/2011	KX759558/98/13/Poland/2013	KX759559/217/13/Poland/2013	KX759560/115/14A/Poland/2014	KX759561/115/14B/Poland/2014	KX759563/131/14/Poland/2014	KX759564/170W/14/Poland/2014	KX759565/189/14/Poland/2014	KX759566/216/14/Poland/2014	KX759567/96/15/Poland/2015	KX759568/123/15/Poland/2015	KX759569/200/15/Poland/2015	34/16/Poland/2016	105/16/Poland/2016	158/16B/Poland/2016	158/16C/Poland/2016	296/16/Poland/2016	320/16/Poland/2016	5/17/Poland/2017	22/17/Poland/2017	130/17/Poland/2017	169/17/Poland/2017	179/17/Poland/2017	182/17/Poland/2017	212/17/Poland/2017	216/17/Poland/2017	27/18/Poland/2018	35/18/Poland/2018	78/18/Poland/2018	344/18/Poland/2018	416/18/Poland/2018	417/18/Poland/2018	526/18/Poland/2018	532/18/Poland/2018	73/20/Poland/2020	121/20/Poland/2020	134/20/Poland/2020	90/22/Poland/2022	78/17D/Poland/2017	97/17/Poland/2017	115/17/Poland/2017	117/17/Poland/2017	232/17/Poland/2017	233/17/Poland/2017	264/17/Poland/2017
KX759550/176/14/Poland/2014		100.0	100.0	100.0	87.6	87.6	87.6	87.4	88.3	88.3	88.3	87.6	87.4	88.1	88.3	88.1	87.4	88.1	87.8	88.1	87.1	87.6	88.1	88.5	87.4	87.4	88.5	88.1	87.4	87.1	88.1	88.1	88.1	88.1	87.8	87.8	87.8	87.1	88.1	88.1	88.1	88.3	97.7	97.7	97.4	97.7	97.7	97.7	97.7
KX759551/236/14/Poland/2014	100.0		100.0	100.0	87.6	87.6	87.6	87.4	88.3	88.3	88.3	87.6	87.4	88.1	88.3	88.1	87.4	88.1	87.8	88.1	87.1	87.6	88.1	88.5	87.4	87.4	88.5	88.1	87.4	87.1	88.1	88.1	88.1	88.1	87.8	87.8	87.8	87.1	88.1	88.1	88.1	88.3	97.7	97.7	97.4	97.7	97.7	97.7	97.7
KX759552/20/15/Poland/2015	100.0	100.0		100.0	87.6	87.6	87.6	87.4	88.3	88.3	88.3	87.6	87.4	88.1	88.3	88.1	87.4	88.1	87.8	88.1	87.1	87.6	88.1	88.5	87.4	87.4	88.5	88.1	87.4	87.1	88.1	88.1	88.1	88.1	87.8	87.8	87.8	87.1	88.1	88.1	88.1	88.3	97.7	97.7	97.4	97.7	97.7	97.7	97.7
KX759553/72/15/Poland/2015	100.0	100.0	100.0		87.6	87.6	87.6	87.4	88.3	88.3	88.3	87.6	87.4	88.1	88.3	88.1	87.4	88.1	87.8	88.1	87.1	87.6	88.1	88.5	87.4	87.4	88.5	88.1	87.4	87.1	88.1	88.1	88.1	88.1	87.8	87.8	87.8	87.1	88.1	88.1	88.1	88.3	97.7	97.7	97.4	97.7	97.7	97.7	97.7
KX759557/83/11/Poland/2011	87.6	87.6	87.6	87.6		100.0	100.0	99.5	98.6	99.1	98.6	99.5	99.8	98.8	99.1	98.8	99.8	98.8	98.6	98.6	99.5	98.4	98.8	98.6	99.8	99.8	98.8	98.6	99.8	99.5	98.8	98.8	98.8	98.8	98.6	98.6	98.6	99.5	98.8	98.8	98.8	98.6	87.8	87.8	87.6	87.8	87.8	87.8	87.8
KX759558/98/13/Poland/2013	87.6	87.6	87.6	87.6	100.0		100.0	99.5	98.6	99.1	98.6	99.5	99.8	98.8	99.1	98.8	99.8	98.8	98.6	98.6	99.5	98.4	98.8	98.6	99.8	99.8	98.8	98.6	99.8	99.5	98.8	98.8	98.8	98.8	98.6	98.6	98.6	99.5	98.8	98.8	98.8	98.6	87.8	87.8	87.6	87.8	87.8	87.8	87.8
KX759559/217/13/Poland/2013	87.6	87.6	87.6	87.6	100.0	100.0		99.5	98.6	99.1	98.6	99.5	99.8	98.8	99.1	98.8	99.8	98.8	98.6	98.6	99.5	98.4	98.8	98.6	99.8	99.8	98.8	98.6	99.8	99.5	98.8	98.8	98.8	98.8	98.6	98.6	98.6	99.5	98.8	98.8	98.8	98.6	87.8	87.8	87.6	87.8	87.8	87.8	87.8
KX759560/115/14A/Poland/2014	87.4	87.4	87.4	87.4	99.5	99.5	99.5		98.1	98.6	98.1	99.5	99.8	98.4	98.6	98.4	99.3	98.4	98.1	98.1	99.5	97.9	98.4	98.1	99.8	99.8	98.4	98.1	99.8	99.5	98.4	98.4	98.4	98.4	98.1	98.1	98.1	99.5	98.4	98.4	98.4	98.1	87.6	87.6	87.4	87.6	87.6	87.6	87.6
KX759561/115/14B/Poland/2014	88.3	88.3	88.3	88.3	98.6	98.6	98.6	98.1		98.6	100.0	98.1	98.4	98.4	98.6	98.4	98.4	98.4	98.1	98.1	98.1	97.9	98.4	98.1	98.4	98.4	98.4	98.1	98.4	98.1	98.4	98.4	98.4	98.4	98.1	98.1	98.1	98.1	98.4	98.4	98.4	98.1	88.5	88.5	88.3	88.5	88.5	88.5	88.5
KX759563/131/14/Poland/2014	88.3	88.3	88.3	88.3	99.1	99.1	99.1	98.6	98.6		98.6	98.6	98.8	99.8	100.0	99.8	98.8	99.8	99.5	99.5	98.6	99.3	99.8	99.5	98.8	98.8	99.8	99.5	98.8	98.6	99.8	99.8	99.8	99.8	99.5	99.5	99.5	98.6	99.8	99.8	99.8	99.5	88.5	88.5	88.3	88.5	88.5	88.5	88.5
KX759564/170W/14/Poland/2014	88.3	88.3	88.3	88.3	98.6	98.6	98.6	98.1	100.0	98.6		98.1	98.4	98.4	98.6	98.4	98.4	98.4	98.1	98.1	98.1	97.9	98.4	98.1	98.4	98.4	98.4	98.1	98.4	98.1	98.4	98.4	98.4	98.4	98.1	98.1	98.1	98.1	98.4	98.4	98.4	98.1	88.5	88.5	88.3	88.5	88.5	88.5	88.5
KX759565/189/14/Poland/2014	87.6	87.6	87.6	87.6	99.5	99.5	99.5	99.5	98.1	98.6	98.1		99.8	98.4	98.6	98.4	99.3	98.4	98.1	98.1	99.5	97.9	98.4	98.1	99.8	99.8	98.4	98.1	99.8	99.5	98.4	98.4	98.4	98.4	98.1	98.1	98.1	99.5	98.4	98.4	98.4	98.1	87.8	87.8	87.6	87.8	87.8	87.8	87.8
KX759566/216/14/Poland/2014	87.4	87.4	87.4	87.4	99.8	99.8	99.8	99.8	98.4	98.8	98.4	99.8		98.6	98.8	98.6	99.5	98.6	98.4	98.4	99.8	98.1	98.6	98.4	100.0	100.0	98.6	98.4	100.0	99.8	98.6	98.6	98.6	98.6	98.4	98.4	98.4	99.8	98.6	98.6	98.6	98.4	87.6	87.6	87.4	87.6	87.6	87.6	87.6
KX759567/96/15/Poland/2015	88.1	88.1	88.1	88.1	98.8	98.8	98.8	98.4	98.4	99.8	98.4	98.4	98.6		99.8	99.5	98.6	99.5	99.3	99.3	98.4	99.1	99.5	99.3	98.6	98.6	99.5	99.3	98.6	98.4	99.5	99.5	99.5	99.5	99.3	99.3	99.3	98.4	99.5	99.5	99.5	99.3	88.3	88.3	88.1	88.3	88.3	88.3	88.3
KX759568/123/15/Poland/2015	88.3	88.3	88.3	88.3	99.1	99.1	99.1	98.6	98.6	100.0	98.6	98.6	98.8	99.8		99.8	98.8	99.8	99.5	99.5	98.6	99.3	99.8	99.5	98.8	98.8	99.8	99.5	98.8	98.6	99.8	99.8	99.8	99.8	99.5	99.5	99.5	98.6	99.8	99.8	99.8	99.5	88.5	88.5	88.3	88.5	88.5	88.5	88.5
KX759569/200/15/Poland/2015	88.1	88.1	88.1	88.1	98.8	98.8	98.8	98.4	98.4	99.8	98.4	98.4	98.6	99.5	99.8		98.6	99.5	99.3	99.8	98.4	99.1	99.5	99.3	98.6	98.6	99.5	99.8	98.6	98.4	100.0	100.0	100.0	100.0	99.8	99.8	99.8	98.4	100.0	100.0	100.0	99.8	88.3	88.3	88.1	88.3	88.3	88.3	88.3
34/16/Poland/2016	87.4	87.4	87.4	87.4	99.8	99.8	99.8	99.3	98.4	98.8	98.4	99.3	99.5	98.6	98.8	98.6		98.6	98.4	98.4	99.3	98.1	98.6	98.4	99.5	99.5	98.6	98.4	99.5	99.3	98.6	98.6	98.6	98.6	98.4	98.4	98.4	99.3	98.6	98.6	98.6	98.4	87.6	87.6	87.4	87.6	87.6	87.6	87.6
105/16/Poland/2016	88.1	88.1	88.1	88.1	98.8	98.8	98.8	98.4	98.4	99.8	98.4	98.4	98.6	99.5	99.8	99.5	98.6		99.8	99.3	98.4	99.5	99.5	99.3	98.6	98.6	99.5	99.3	98.6	98.4	99.5	99.5	99.5	99.5	99.3	99.3	99.3	98.4	99.5	99.5	99.5	99.3	88.3	88.3	88.1	88.3	88.3	88.3	88.3
158/16B/Poland/2016	87.8	87.8	87.8	87.8	98.6	98.6	98.6	98.1	98.1	99.5	98.1	98.1	98.4	99.3	99.5	99.3	98.4	99.8		99.1	98.1	99.3	99.3	99.1	98.4	98.4	99.3	99.1	98.4	98.1	99.3	99.3	99.3	99.3	99.1	99.1	99.1	98.1	99.3	99.3	99.3	99.1	88.1	88.1	87.8	88.1	88.1	88.1	88.1
158/16C/Poland/2016	88.1	88.1	88.1	88.1	98.6	98.6	98.6	98.1	98.1	99.5	98.1	98.1	98.4	99.3	99.5	99.8	98.4	99.3	99.1		98.1	98.8	99.3	99.1	98.4	98.4	99.3	100.0	98.4	98.1	99.8	99.8	99.8	99.8	99.5	99.5	99.5	98.1	99.8	99.8	99.8	99.5	88.3	88.3	88.1	88.3	88.3	88.3	88.3
296/16/Poland/2016	87.1	87.1	87.1	87.1	99.5	99.5	99.5	99.5	98.1	98.6	98.1	99.5	99.8	98.4	98.6	98.4	99.3	98.4	98.1	98.1		97.9	98.4	98.1	99.8	99.8	98.4	98.1	99.8	99.5	98.4	98.4	98.4	98.4	98.1	98.1	98.1	99.5	98.4	98.4	98.4	98.1	87.4	87.4	87.1	87.4	87.4	87.4	87.4
320/16/Poland/2016	87.6	87.6	87.6	87.6	98.4	98.4	98.4	97.9	97.9	99.3	97.9	97.9	98.1	99.1	99.3	99.1	98.1	99.5	99.3	98.8	97.9		99.5	98.8	98.1	98.1	99.1	98.8	98.1	97.9	99.1	99.1	99.1	99.1	98.8	98.8	98.8	97.9	99.1	99.1	99.1	98.8	87.8	87.8	87.6	87.8	87.8	87.8	87.8
5/17/Poland/2017	88.1	88.1	88.1	88.1	98.8	98.8	98.8	98.4	98.4	99.8	98.4	98.4	98.6	99.5	99.8	99.5	98.6	99.5	99.3	99.3	98.4	99.5		99.3	98.6	98.6	99.5	99.3	98.6	98.4	99.5	99.5	99.5	99.5	99.3	99.3	99.3	98.4	99.5	99.5	99.5	99.3	88.3	88.3	88.1	88.3	88.3	88.3	88.3
22/17/Poland/2017	88.5	88.5	88.5	88.5	98.6	98.6	98.6	98.1	98.1	99.5	98.1	98.1	98.4	99.3	99.5	99.3	98.4	99.3	99.1	99.1	98.1	98.8	99.3		98.4	98.4	99.8	99.1	98.4	98.1	99.3	99.3	99.3	99.3	99.1	99.1	99.1	98.1	99.3	99.3	99.3	99.1	88.8	88.8	88.5	88.8	88.8	88.8	88.8
130/17/Poland/2017	87.4	87.4	87.4	87.4	99.8	99.8	99.8	99.8	98.4	98.8	98.4	99.8	100.0	98.6	98.8	98.6	99.5	98.6	98.4	98.4	99.8	98.1	98.6	98.4		100.0	98.6	98.4	100.0	99.8	98.6	98.6	98.6	98.6	98.4	98.4	98.4	99.8	98.6	98.6	98.6	98.4	87.6	87.6	87.4	87.6	87.6	87.6	87.6
169/17/Poland/2017	87.4	87.4	87.4	87.4	99.8	99.8	99.8	99.8	98.4	98.8	98.4	99.8	100.0	98.6	98.8	98.6	99.5	98.6	98.4	98.4	99.8	98.1	98.6	98.4	100.0		98.6	98.4	100.0	99.8	98.6	98.6	98.6	98.6	98.4	98.4	98.4	99.8	98.6	98.6	98.6	98.4	87.6	87.6	87.4	87.6	87.6	87.6	87.6
179/17/Poland/2017	88.5	88.5	88.5	88.5	98.8	98.8	98.8	98.4	98.4	99.8	98.4	98.4	98.6	99.5	99.8	99.5	98.6	99.5	99.3	99.3	98.4	99.1	99.5	99.8	98.6	98.6		99.3	98.6	98.4	99.5	99.5	99.5	99.5	99.3	99.3	99.3	98.4	99.5	99.5	99.5	99.3	88.8	88.8	88.5	88.8	88.8	88.8	88.8
182/17/Poland/2017	88.1	88.1	88.1	88.1	98.6	98.6	98.6	98.1	98.1	99.5	98.1	98.1	98.4	99.3	99.5	99.8	98.4	99.3	99.1	100.0	98.1	98.8	99.3	99.1	98.4	98.4	99.3		98.4	98.1	99.8	99.8	99.8	99.8	99.5	99.5	99.5	98.1	99.8	99.8	99.8	99.5	88.3	88.3	88.1	88.3	88.3	88.3	88.3
212/17/Poland/2017	87.4	87.4	87.4	87.4	99.8	99.8	99.8	99.8	98.4	98.8	98.4	99.8	100.0	98.6	98.8	98.6	99.5	98.6	98.4	98.4	99.8	98.1	98.6	98.4	100.0	100.0	98.6	98.4		99.8	98.6	98.6	98.6	98.6	98.4	98.4	98.4	99.8	98.6	98.6	98.6	98.4	87.6	87.6	87.4	87.6	87.6	87.6	87.6
216/17/Poland/2017	87.1	87.1	87.1	87.1	99.5	99.5	99.5	99.5	98.1	98.6	98.1	99.5	99.8	98.4	98.6	98.4	99.3	98.4	98.1	98.1	99.5	97.9	98.4	98.1	99.8	99.8	98.4	98.1	99.8		98.4	98.4	98.4	98.4	98.1	98.1	98.1	99.5	98.4	98.4	98.4	98.1	87.4	87.4	87.1	87.4	87.4	87.4	87.4
27/18/Poland/2018	88.1	88.1	88.1	88.1	98.8	98.8	98.8	98.4	98.4	99.8	98.4	98.4	98.6	99.5	99.8	100.0	98.6	99.5	99.3	99.8	98.4	99.1	99.5	99.3	98.6	98.6	99.5	99.8	98.6	98.4		100.0	100.0	100.0	99.8	99.8	99.8	98.4	100.0	100.0	100.0	99.8	88.3	88.3	88.1	88.3	88.3	88.3	88.3
35/18/Poland/2018	88.1	88.1	88.1	88.1	98.8	98.8	98.8	98.4	98.4	99.8	98.4	98.4	98.6	99.5	99.8	100.0	98.6	99.5	99.3	99.8	98.4	99.1	99.5	99.3	98.6	98.6	99.5	99.8	98.6	98.4	100.0		100.0	100.0	99.8	99.8	99.8	98.4	100.0	100.0	100.0	99.8	88.3	88.3	88.1	88.3	88.3	88.3	88.3
78/18/Poland/2018	88.1	88.1	88.1	88.1	98.8	98.8	98.8	98.4	98.4	99.8	98.4	98.4	98.6	99.5	99.8	100.0	98.6	99.5	99.3	99.8	98.4	99.1	99.5	99.3	98.6	98.6	99.5	99.8	98.6	98.4	100.0	100.0		100.0	99.8	99.8	99.8	98.4	100.0	100.0	100.0	99.8	88.3	88.3	88.1	88.3	88.3	88.3	88.3
344/18/Poland/2018	88.1	88.1	88.1	88.1	98.8	98.8	98.8	98.4	98.4	99.8	98.4	98.4	98.6	99.5	99.8	100.0	98.6	99.5	99.3	99.8	98.4	99.1	99.5	99.3	98.6	98.6	99.5	99.8	98.6	98.4	100.0	100.0	100.0		99.8	99.8	99.8	98.4	100.0	100.0	100.0	99.8	88.3	88.3	88.1	88.3	88.3	88.3	88.3
416/18/Poland/2018	87.8	87.8	87.8	87.8	98.6	98.6	98.6	98.1	98.1	99.5	98.1	98.1	98.4	99.3	99.5	99.8	98.4	99.3	99.1	99.5	98.1	98.8	99.3	99.1	98.4	98.4	99.3	99.5	98.4	98.1	99.8	99.8	99.8	99.8		100.0	100.0	98.1	99.8	99.8	99.8	99.5	88.1	88.1	87.8	88.1	88.1	88.1	88.1
417/18/Poland/2018	87.8	87.8	87.8	87.8	98.6	98.6	98.6	98.1	98.1	99.5	98.1	98.1	98.4	99.3	99.5	99.8	98.4	99.3	99.1	99.5	98.1	98.8	99.3	99.1	98.4	98.4	99.3	99.5	98.4	98.1	99.8	99.8	99.8	99.8	100.0		100.0	98.1	99.8	99.8	99.8	99.5	88.1	88.1	87.8	88.1	88.1	88.1	88.1
526/18/Poland/2018	87.8	87.8	87.8	87.8	98.6	98.6	98.6	98.1	98.1	99.5	98.1	98.1	98.4	99.3	99.5	99.8	98.4	99.3	99.1	99.5	98.1	98.8	99.3	99.1	98.4	98.4	99.3	99.5	98.4	98.1	99.8	99.8	99.8	99.8	100.0	100.0		98.1	99.8	99.8	99.8	99.5	88.1	88.1	87.8	88.1	88.1	88.1	88.1
532/18/Poland/2018	87.1	87.1	87.1	87.1	99.5	99.5	99.5	99.5	98.1	98.6	98.1	99.5	99.8	98.4	98.6	98.4	99.3	98.4	98.1	98.1	99.5	97.9	98.4	98.1	99.8	99.8	98.4	98.1	99.8	99.5	98.4	98.4	98.4	98.4	98.1	98.1	98.1		98.4	98.4	98.4	98.1	87.4	87.4	87.1	87.4	87.4	87.4	87.4
73/20/Poland/2020	88.1	88.1	88.1	88.1	98.8	98.8	98.8	98.4	98.4	99.8	98.4	98.4	98.6	99.5	99.8	100.0	98.6	99.5	99.3	99.8	98.4	99.1	99.5	99.3	98.6	98.6	99.5	99.8	98.6	98.4	100.0	100.0	100.0	100.0	99.8	99.8	99.8	98.4		100.0	100.0	99.8	88.3	88.3	88.1	88.3	88.3	88.3	88.3
121/20/Poland/2020	88.1	88.1	88.1	88.1	98.8	98.8	98.8	98.4	98.4	99.8	98.4	98.4	98.6	99.5	99.8	100.0	98.6	99.5	99.3	99.8	98.4	99.1	99.5	99.3	98.6	98.6	99.5	99.8	98.6	98.4	100.0	100.0	100.0	100.0	99.8	99.8	99.8	98.4	100.0		100.0	99.8	88.3	88.3	88.1	88.3	88.3	88.3	88.3
134/20/Poland/2020	88.1	88.1	88.1	88.1	98.8	98.8	98.8	98.4	98.4	99.8	98.4	98.4	98.6	99.5	99.8	100.0	98.6	99.5	99.3	99.8	98.4	99.1	99.5	99.3	98.6	98.6	99.5	99.8	98.6	98.4	100.0	100.0	100.0	100.0	99.8	99.8	99.8	98.4	100.0	100.0		99.8	88.3	88.3	88.1	88.3	88.3	88.3	88.3
90/22/Poland/2022	88.3	88.3	88.3	88.3	98.6	98.6	98.6	98.1	98.1	99.5	98.1	98.1	98.4	99.3	99.5	99.8	98.4	99.3	99.1	99.5	98.1	98.8	99.3	99.1	98.4	98.4	99.3	99.5	98.4	98.1	99.8	99.8	99.8	99.8	99.5	99.5	99.5	98.1	99.8	99.8	99.8		88.5	88.5	88.3	88.5	88.5	88.5	88.5
78/17D/Poland/2017	97.7	97.7	97.7	97.7	87.8	87.8	87.8	87.6	88.5	88.5	88.5	87.8	87.6	88.3	88.5	88.3	87.6	88.3	88.1	88.3	87.4	87.8	88.3	88.8	87.6	87.6	88.8	88.3	87.6	87.4	88.3	88.3	88.3	88.3	88.1	88.1	88.1	87.4	88.3	88.3	88.3	88.5		100.0	99.8	100.0	100.0	100.0	100.0
97/17/Poland/2017	97.7	97.7	97.7	97.7	87.8	87.8	87.8	87.6	88.5	88.5	88.5	87.8	87.6	88.3	88.5	88.3	87.6	88.3	88.1	88.3	87.4	87.8	88.3	88.8	87.6	87.6	88.8	88.3	87.6	87.4	88.3	88.3	88.3	88.3	88.1	88.1	88.1	87.4	88.3	88.3	88.3	88.5	100.0		99.8	100.0	100.0	100.0	100.0
115/17/Poland/2017	97.4	97.4	97.4	97.4	87.6	87.6	87.6	87.4	88.3	88.3	88.3	87.6	87.4	88.1	88.3	88.1	87.4	88.1	87.8	88.1	87.1	87.6	88.1	88.5	87.4	87.4	88.5	88.1	87.4	87.1	88.1	88.1	88.1	88.1	87.8	87.8	87.8	87.1	88.1	88.1	88.1	88.3	99.8	99.8		99.8	99.8	99.8	99.8
117/17/Poland/2017	97.7	97.7	97.7	97.7	87.8	87.8	87.8	87.6	88.5	88.5	88.5	87.8	87.6	88.3	88.5	88.3	87.6	88.3	88.1	88.3	87.4	87.8	88.3	88.8	87.6	87.6	88.8	88.3	87.6	87.4	88.3	88.3	88.3	88.3	88.1	88.1	88.1	87.4	88.3	88.3	88.3	88.5	100.0	100.0	99.8		100.0	100.0	100.0
232/17/Poland/2017	97.7	97.7	97.7	97.7	87.8	87.8	87.8	87.6	88.5	88.5	88.5	87.8	87.6	88.3	88.5	88.3	87.6	88.3	88.1	88.3	87.4	87.8	88.3	88.8	87.6	87.6	88.8	88.3	87.6	87.4	88.3	88.3	88.3	88.3	88.1	88.1	88.1	87.4	88.3	88.3	88.3	88.5	100.0	100.0	99.8	100.0		100.0	100.0
233/17/Poland/2017	97.7	97.7	97.7	97.7	87.8	87.8	87.8	87.6	88.5	88.5	88.5	87.8	87.6	88.3	88.5	88.3	87.6	88.3	88.1	88.3	87.4	87.8	88.3	88.8	87.6	87.6	88.8	88.3	87.6	87.4	88.3	88.3	88.3	88.3	88.1	88.1	88.1	87.4	88.3	88.3	88.3	88.5	100.0	100.0	99.8	100.0	100.0		100.0
264/17/Poland/2017	97.7	97.7	97.7	97.7	87.8	87.8	87.8	87.6	88.5	88.5	88.5	87.8	87.6	88.3	88.5	88.3	87.6	88.3	88.1	88.3	87.4	87.8	88.3	88.8	87.6	87.6	88.8	88.3	87.6	87.4	88.3	88.3	88.3	88.3	88.1	88.1	88.1	87.4	88.3	88.3	88.3	88.5	100.0	100.0	99.8	100.0	100.0	100.0
323/17/Poland/2017	97.9	97.9	97.9	97.9	87.6	87.6	87.6	87.4	88.3	88.3	88.3	87.6	87.4	88.1	88.3	88.1	87.4	88.1	87.8	88.1	87.1	87.6	88.1	88.5	87.4	87.4	88.5	88.1	87.4	87.1	88.1	88.1	88.1	88.1	87.8	87.8	87.8	87.1	88.1	88.1	88.1	88.3	99.8	99.8	99.5	99.8	99.8	99.8	99.8
325/17/Poland/2017	97.2	97.2	97.2	97.2	87.4	87.4	87.4	87.1	88.1	88.1	88.1	87.4	87.1	87.8	88.1	87.8	87.1	87.8	87.6	87.8	86.9	87.4	87.8	88.3	87.1	87.1	88.3	87.8	87.1	86.9	87.8	87.8	87.8	87.8	87.6	87.6	87.6	86.9	87.8	87.8	87.8	88.1	99.5	99.5	99.3	99.5	99.5	99.5	99.5
104/18/Poland/2018	97.7	97.7	97.7	97.7	87.8	87.8	87.8	87.6	88.5	88.5	88.5	87.8	87.6	88.3	88.5	88.3	87.6	88.3	88.1	88.3	87.4	87.8	88.3	88.8	87.6	87.6	88.8	88.3	87.6	87.4	88.3	88.3	88.3	88.3	88.1	88.1	88.1	87.4	88.3	88.3	88.3	88.5	100.0	100.0	99.8	100.0	100.0	100.0	100.0
127/18/Poland/2018	97.7	97.7	97.7	97.7	87.8	87.8	87.8	87.6	88.5	88.5	88.5	87.8	87.6	88.3	88.5	88.3	87.6	88.3	88.1	88.3	87.4	87.8	88.3	88.8	87.6	87.6	88.8	88.3	87.6	87.4	88.3	88.3	88.3	88.3	88.1	88.1	88.1	87.4	88.3	88.3	88.3	88.5	100.0	100.0	99.8	100.0	100.0	100.0	100.0
158/18/Poland/2018	97.7	97.7	97.7	97.7	87.8	87.8	87.8	87.6	88.5	88.5	88.5	87.8	87.6	88.3	88.5	88.3	87.6	88.3	88.1	88.3	87.4	87.8	88.3	88.8	87.6	87.6	88.8	88.3	87.6	87.4	88.3	88.3	88.3	88.3	88.1	88.1	88.1	87.4	88.3	88.3	88.3	88.5	100.0	100.0	99.8	100.0	100.0	100.0	100.0
191/18/Poland/2018	97.7	97.7	97.7	97.7	87.8	87.8	87.8	87.6	88.5	88.5	88.5	87.8	87.6	88.3	88.5	88.3	87.6	88.3	88.1	88.3	87.4	87.8	88.3	88.8	87.6	87.6	88.8	88.3	87.6	87.4	88.3	88.3	88.3	88.3	88.1	88.1	88.1	87.4	88.3	88.3	88.3	88.5	100.0	100.0	99.8	100.0	100.0	100.0	100.0
252/18/Poland/2018	97.7	97.7	97.7	97.7	87.8	87.8	87.8	87.6	88.5	88.5	88.5	87.8	87.6	88.3	88.5	88.3	87.6	88.3	88.1	88.3	87.4	87.8	88.3	88.8	87.6	87.6	88.8	88.3	87.6	87.4	88.3	88.3	88.3	88.3	88.1	88.1	88.1	87.4	88.3	88.3	88.3	88.5	100.0	100.0	99.8	100.0	100.0	100.0	100.0
394/18/Poland/2018	97.4	97.4	97.4	97.4	87.6	87.6	87.6	87.4	88.3	88.3	88.3	87.6	87.4	88.1	88.3	88.1	87.4	88.1	87.8	88.1	87.1	87.6	88.1	88.5	87.4	87.4	88.5	88.1	87.4	87.1	88.1	88.1	88.1	88.1	87.8	87.8	87.8	87.1	88.1	88.1	88.1	88.3	99.8	99.8	99.5	99.8	99.8	99.8	99.8
460/18/Poland/2018	97.4	97.4	97.4	97.4	87.6	87.6	87.6	87.4	88.3	88.3	88.3	87.6	87.4	88.1	88.3	88.1	87.4	88.1	87.8	88.1	87.1	87.6	88.1	88.5	87.4	87.4	88.5	88.1	87.4	87.1	88.1	88.1	88.1	88.1	87.8	87.8	87.8	87.1	88.1	88.1	88.1	88.3	99.8	99.8	99.5	99.8	99.8	99.8	99.8
4/19/Poland/2019	97.2	97.2	97.2	97.2	87.4	87.4	87.4	87.1	88.1	88.1	88.1	87.4	87.1	87.8	88.1	87.8	87.1	87.8	88.1	87.8	86.9	87.4	87.8	88.3	87.1	87.1	88.3	87.8	87.1	86.9	87.8	87.8	87.8	87.8	87.6	87.6	87.6	86.9	87.8	87.8	87.8	88.1	99.5	99.5	99.3	99.5	99.5	99.5	99.5
123/20/Poland/2020	97.4	97.4	97.4	97.4	87.6	87.6	87.6	87.4	88.3	88.3	88.3	87.6	87.4	88.1	88.3	88.1	87.4	88.1	87.8	88.1	87.1	87.6	88.1	88.5	87.4	87.4	88.5	88.1	87.4	87.1	88.1	88.1	88.1	88.1	87.8	87.8	87.8	87.1	88.1	88.1	88.1	88.3	99.8	99.8	99.5	99.8	99.8	99.8	99.8
222/20/Poland/2020	97.4	97.4	97.4	97.4	87.6	87.6	87.6	87.4	88.3	88.3	88.3	87.6	87.4	88.1	88.3	88.1	87.4	88.1	87.8	88.1	87.1	87.6	88.1	88.5	87.4	87.4	88.5	88.1	87.4	87.1	88.1	88.1	88.1	88.1	87.8	87.8	87.8	87.1	88.1	88.1	88.1	88.3	99.8	99.8	99.5	99.8	99.8	99.8	99.8
18/21/Poland/2021	87.6	87.6	87.6	87.6	87.8	87.8	87.8	87.4	88.1	88.1	88.1	87.4	87.6	87.8	88.1	88.3	87.6	87.8	88.1	88.5	87.8	87.4	87.8	88.1	87.6	87.6	88.1	88.5	87.6	87.4	88.3	88.3	88.3	88.3	88.1	88.1	88.1	87.4	88.3	88.3	88.3	88.5	87.8	87.8	87.6	87.8	87.8	87.8	87.8
38/22/Poland/2022	87.8	87.8	87.8	87.8	87.6	87.6	87.6	87.1	88.1	88.1	88.1	87.1	87.4	87.8	88.1	88.3	87.4	87.8	88.1	88.5	87.6	87.4	87.8	88.1	87.4	87.4	88.1	88.5	87.4	87.1	88.3	88.3	88.3	88.3	88.1	88.1	88.1	87.1	88.3	88.3	88.3	88.5	88.5	88.5	88.3	88.5	88.5	88.5	88.5
AB368955/KDSM-02/Tanzania/2004	87.4	87.4	87.4	87.4	94.8	94.8	94.8	94.4	94.4	95.3	94.4	94.8	94.6	95.1	95.3	95.1	94.6	95.1	95.3	94.8	94.4	94.6	95.1	95.1	94.6	94.6	95.1	94.8	94.6	94.6	95.1	95.1	95.1	95.1	94.8	94.8	94.8	94.4	95.1	95.1	95.1	94.8	87.6	87.6	87.4	87.6	87.6	87.6	87.6
AB368956/KMRG-00/Tanzania/2001	87.1	87.1	87.1	87.1	94.6	94.6	94.6	94.1	94.1	95.1	94.1	94.6	94.4	94.8	95.1	94.8	94.4	94.8	95.1	94.6	94.1	94.4	94.8	94.8	94.4	94.4	94.8	94.6	94.4	94.4	94.8	94.8	94.8	94.8	94.6	94.6	94.6	94.1	94.8	94.8	94.8	94.6	87.4	87.4	87.1	87.4	87.4	87.4	87.4
AB368971/KMRG-48/Tanzania/2002	97.2	97.2	97.2	97.2	87.4	87.4	87.4	87.1	88.1	87.6	88.1	87.4	87.1	87.4	87.6	87.4	87.1	87.4	87.1	87.4	86.9	86.9	87.4	87.8	87.1	87.1	87.8	87.4	87.1	86.9	87.4	87.4	87.4	87.4	87.1	87.1	87.1	86.9	87.4	87.4	87.4	87.6	98.1	98.1	98.4	98.1	98.1	98.1	98.1
AF133905/variant/E/USA/1985	86.9	86.9	86.9	86.9	88.1	88.1	88.1	87.6	87.6	88.5	87.6	87.6	87.8	88.3	88.5	88.5	87.8	88.3	88.5	88.8	88.1	87.8	88.3	88.5	87.8	87.8	88.5	88.8	87.8	87.6	88.5	88.5	88.5	88.5	88.3	88.3	88.3	87.6	88.5	88.5	88.5	88.8	87.8	87.8	87.6	87.8	87.8	87.8	87.8
AF240687/D6948/Netherlands/1989	98.1	98.1	98.1	98.1	87.6	87.6	87.6	87.4	88.3	88.3	88.3	87.6	87.4	88.1	88.3	88.1	87.4	88.1	87.8	88.1	87.1	87.6	88.1	88.5	87.4	87.4	88.5	88.1	87.4	87.1	88.1	88.1	88.1	88.1	87.8	87.8	87.8	87.1	88.1	88.1	88.1	88.3	99.1	99.1	98.8	99.1	99.1	99.1	99.1
AF322445/TASIK/Indonesia/1994	98.4	98.4	98.4	98.4	87.8	87.8	87.8	87.6	88.5	88.5	88.5	87.8	87.6	88.3	88.5	88.3	87.6	88.3	88.1	88.3	87.4	87.8	88.3	88.8	87.6	87.6	88.8	88.3	87.6	87.4	88.3	88.3	88.3	88.3	88.1	88.1	88.1	87.4	88.3	88.3	88.3	88.5	99.3	99.3	99.1	99.3	99.3	99.3	99.3
AF362748/Cu-1wt/Germany/1975	86.7	86.7	86.7	86.7	88.3	88.3	88.3	87.8	87.4	88.1	87.4	87.8	88.1	87.8	88.1	88.1	88.1	87.8	88.1	88.3	88.3	87.4	87.8	88.1	88.1	88.1	88.1	88.3	88.1	87.8	88.1	88.1	88.1	88.1	87.8	87.8	87.8	87.8	88.1	88.1	88.1	88.3	86.9	86.9	86.7	86.9	86.9	86.9	86.9
AF362770/BD3/99/Bangladesh/1999	96.3	96.3	96.3	96.3	87.8	87.8	87.8	87.6	88.5	88.5	88.5	87.8	87.6	88.3	88.5	88.3	87.6	88.3	88.1	88.3	87.4	87.8	88.3	88.8	87.6	87.6	88.8	88.3	87.6	87.4	88.3	88.3	88.3	88.3	88.1	88.1	88.1	87.4	88.3	88.3	88.3	88.5	97.7	97.7	97.4	97.7	97.7	97.7	97.7
AF362774/23/82/UK/1985	86.9	86.9	86.9	86.9	89.9	89.9	89.9	89.7	90.2	90.6	90.2	89.7	89.9	90.4	90.6	90.6	89.7	90.9	90.6	90.9	89.7	90.4	90.4	90.4	89.9	89.9	90.6	90.9	89.9	89.7	90.6	90.6	90.6	90.6	90.4	90.4	90.4	89.7	90.6	90.6	90.6	90.9	87.1	87.1	86.9	87.1	87.1	87.1	87.1
AF362775/Cu-1	86.9	86.9	86.9	86.9	88.1	88.1	88.1	87.6	88.1	88.3	88.1	87.6	87.8	88.1	88.3	88.3	87.8	88.1	88.3	88.5	88.1	87.6	88.1	88.3	87.8	87.8	88.3	88.5	87.8	87.6	88.3	88.3	88.3	88.3	88.1	88.1	88.1	87.6	88.3	88.3	88.3	88.5	87.6	87.6	87.4	87.6	87.6	87.6	87.6
AF499930/D78/Netherlands/1978	87.4	87.4	87.4	87.4	88.3	88.3	88.3	87.8	88.3	88.8	88.3	87.8	88.1	88.5	88.8	88.8	88.1	88.5	88.8	89.0	88.3	88.1	88.5	88.8	88.1	88.1	88.8	89.0	88.1	87.8	88.8	88.8	88.8	88.8	88.5	88.5	88.5	87.8	88.8	88.8	88.8	89.0	88.1	88.1	87.8	88.1	88.1	88.1	88.1
AJ878641/N1/99/Australia/1999	86.3	86.3	86.3	86.3	86.3	86.3	86.3	86.0	85.8	86.0	85.8	86.5	86.3	85.8	86.0	86.0	86.0	86.3	86.0	86.0	86.0	86.3	86.3	85.8	86.3	86.3	86.0	86.0	86.3	86.3	86.0	86.0	86.0	86.0	86.0	86.0	86.0	86.0	86.0	86.0	86.0	86.3	86.5	86.5	86.7	86.5	86.5	86.5	86.5
AJ880090/02015.1/Venezuela/2002	86.4	86.4	86.4	86.4	86.2	86.2	86.2	85.9	85.2	85.9	85.2	86.4	86.2	85.7	85.9	85.9	85.9	86.2	86.4	85.9	85.9	86.2	86.2	85.7	86.2	86.2	85.9	85.9	86.2	85.9	85.9	85.9	85.9	85.9	85.7	85.7	85.7	85.9	85.9	85.9	85.9	86.2	86.2	86.2	86.4	86.2	86.2	86.2	86.2
AM111354/88180/Ivory-Coast/1988	94.8	94.8	94.8	94.8	88.5	88.5	88.5	88.8	89.2	89.2	89.2	89.0	88.8	89.0	89.2	89.0	88.3	89.0	88.8	89.0	88.5	88.5	89.0	89.5	88.8	88.8	89.5	89.0	88.8	88.5	89.0	89.0	89.0	89.0	88.8	88.8	88.8	88.5	89.0	89.0	89.0	89.2	95.8	95.8	95.6	95.8	95.8	95.8	95.8
AM167551/94432/France/1994	97.9	97.9	97.9	97.9	87.8	87.8	87.8	87.6	88.5	88.5	88.5	87.8	87.6	88.3	88.5	88.3	87.6	88.3	88.1	88.3	87.4	87.8	88.3	88.8	87.6	87.6	88.8	88.3	87.6	87.4	88.3	88.3	88.3	88.3	88.1	88.1	88.1	87.4	88.3	88.3	88.3	88.5	98.8	98.8	98.6	98.8	98.8	98.8	98.8
AY029165/IrwinMoulthrop/USA/1967	87.6	87.6	87.6	87.6	88.1	88.1	88.1	87.6	87.6	88.5	87.6	87.6	87.8	88.3	88.5	88.5	87.8	88.3	88.5	88.8	88.1	87.8	88.3	88.5	87.8	87.8	88.5	88.8	87.8	87.6	88.5	88.5	88.5	88.5	88.3	88.3	88.3	87.6	88.5	88.5	88.5	88.8	87.8	87.8	87.6	87.8	87.8	87.8	87.8
AY368654/GLS/USA/1987	88.1	88.1	88.1	88.1	89.2	89.2	89.2	89.0	88.8	89.7	88.8	88.8	89.0	89.5	89.7	89.7	89.0	89.5	89.7	89.9	89.2	89.0	89.5	89.7	89.0	89.0	89.7	89.9	89.0	88.8	89.7	89.7	89.7	89.7	89.5	89.5	89.5	88.8	89.7	89.7	89.7	89.9	88.1	88.1	87.8	88.1	88.1	88.1	88.1
AY705393/Gx/China/1996	86.9	86.9	86.9	86.9	85.9	85.9	85.9	85.7	85.5	85.7	85.5	86.2	85.9	85.5	85.7	85.7	85.7	85.9	86.2	85.7	85.7	85.9	85.9	85.7	85.9	85.9	85.7	85.7	85.9	86.2	85.7	85.7	85.7	85.7	85.5	85.5	85.5	85.7	85.7	85.7	85.7	85.9	86.7	86.7	86.4	86.7	86.7	86.7	86.7
AY918947/Lukert/USA/1973	87.4	87.4	87.4	87.4	88.8	88.8	88.8	88.3	88.3	89.2	88.3	88.3	88.5	89.0	89.2	89.2	88.5	89.0	89.2	89.5	88.8	88.5	89.0	89.2	88.5	88.5	89.2	89.5	88.5	88.3	89.2	89.2	89.2	89.2	89.0	89.0	89.0	88.3	89.2	89.2	89.2	89.5	87.6	87.6	87.4	87.6	87.6	87.6	87.6
D49707/OKYM/Japan/1991	97.4	97.4	97.4	97.4	87.6	87.6	87.6	87.4	88.3	88.3	88.3	87.6	87.4	88.1	88.3	88.1	87.4	88.1	87.8	88.1	87.1	87.6	88.1	88.5	87.4	87.4	88.5	88.1	87.4	87.1	88.1	88.1	88.1	88.1	87.8	87.8	87.8	87.1	88.1	88.1	88.1	88.3	98.8	98.8	98.6	98.8	98.8	98.8	98.8
DQ118374/TL2004/China/2004	97.2	97.2	97.2	97.2	87.8	87.8	87.8	87.6	88.1	88.5	88.1	87.8	87.6	88.3	88.5	88.3	87.6	88.3	88.1	88.3	87.4	87.8	88.3	88.8	87.6	87.6	88.8	88.3	87.6	87.4	88.3	88.3	88.3	88.3	88.1	88.1	88.1	87.4	88.3	88.3	88.3	88.5	98.1	98.1	97.9	98.1	98.1	98.1	98.1
DQ166818/ZJ2000/China/2000	97.4	97.4	97.4	97.4	87.4	87.4	87.4	87.1	88.1	88.1	88.1	87.4	87.1	87.8	88.1	87.8	87.1	87.8	87.6	87.8	86.9	87.4	87.8	88.3	87.1	87.1	88.3	87.8	87.1	86.9	87.8	87.8	87.8	87.8	87.6	87.6	87.6	86.9	87.8	87.8	87.8	88.1	98.8	98.8	98.6	98.8	98.8	98.8	98.8
DQ927041/mb/vaccine	97.7	97.7	97.7	97.7	87.8	87.8	87.8	87.4	88.5	88.5	88.5	87.8	87.6	88.3	88.5	88.3	87.6	88.3	88.1	88.3	87.4	87.8	88.3	88.8	87.6	87.6	88.8	88.3	87.6	87.4	88.3	88.3	88.3	88.3	88.1	88.1	88.1	87.4	88.3	88.3	88.3	88.5	99.3	99.3	99.1	99.3	99.3	99.3	99.3
DQ927043/ks/Israel/1998	97.9	97.9	97.9	97.9	88.1	88.1	88.1	87.6	88.8	88.8	88.8	88.1	87.8	88.5	88.8	88.5	87.8	88.5	88.3	88.5	87.6	88.1	88.5	89.0	87.8	87.8	89.0	88.5	87.8	87.6	88.5	88.5	88.5	88.5	88.3	88.3	88.3	87.6	88.5	88.5	88.5	88.8	99.5	99.5	99.3	99.5	99.5	99.5	99.5
GQ451331/HLJ-0504/China/2005	87.1	87.1	87.1	87.1	88.8	88.8	88.8	88.8	88.3	88.5	88.3	88.5	88.8	88.3	88.5	88.5	88.5	88.8	88.5	88.5	88.5	88.8	88.8	88.3	88.8	88.8	88.5	88.5	88.8	89.0	88.5	88.5	88.5	88.5	88.3	88.3	88.3	88.5	88.5	88.5	88.5	88.8	86.7	86.7	86.4	86.7	86.7	86.7	86.7
HG974564/89163/France/1989	97.7	97.7	97.7	97.7	87.4	87.4	87.4	87.1	88.1	88.1	88.1	87.4	87.1	87.8	88.1	87.8	87.1	87.8	87.6	87.8	86.9	87.4	87.8	88.3	87.1	87.1	88.3	87.8	87.1	86.9	87.8	87.8	87.8	87.8	87.6	87.6	87.6	86.9	87.8	87.8	87.8	88.1	99.1	99.1	98.8	99.1	99.1	99.1	99.1
HG974566/Faragher/52/70/UK	86.9	86.9	86.9	86.9	88.8	88.8	88.8	88.3	87.8	88.8	87.8	88.3	88.5	88.5	88.8	88.8	88.5	88.5	88.8	89.0	88.8	88.1	88.5	88.8	88.5	88.5	88.8	89.0	88.5	88.3	88.8	88.8	88.8	88.8	88.5	88.5	88.5	88.3	88.8	88.8	88.8	89.0	87.1	87.1	86.9	87.1	87.1	87.1	87.1
JF907704/CA-D495/USA/2009	88.8	88.8	88.8	88.8	89.5	89.5	89.5	89.1	90.2	90.2	90.2	89.5	89.3	90.0	90.2	90.2	89.3	90.0	90.2	90.5	89.5	89.5	90.0	90.0	89.3	89.3	90.2	90.5	89.3	89.1	90.2	90.2	90.2	90.2	90.0	90.0	90.0	89.1	90.2	90.2	90.2	90.5	89.1	89.1	89.3	89.1	89.1	89.1	89.1
JF907705/CA-K785/USA/2009	88.5	88.5	88.5	88.5	89.0	89.0	89.0	88.5	89.2	88.8	89.2	89.0	88.8	88.5	88.8	88.8	88.8	89.0	89.2	89.0	88.5	89.0	89.0	88.5	88.8	88.8	88.8	89.0	88.8	88.5	88.8	88.8	88.8	88.8	88.5	88.5	88.5	88.5	88.8	88.8	88.8	89.0	88.3	88.3	88.1	88.3	88.3	88.3	88.3
JQ411013/903/78/Hungary/1978	87.4	87.4	87.4	87.4	88.3	88.3	88.3	87.8	88.3	88.8	88.3	87.8	88.1	88.5	88.8	88.8	88.1	88.5	88.8	89.0	88.3	88.1	88.5	88.8	88.1	88.1	88.8	89.0	88.1	87.8	88.8	88.8	88.8	88.8	88.5	88.5	88.5	87.8	88.8	88.8	88.8	89.0	88.1	88.1	87.8	88.1	88.1	88.1	88.1
KP266339/PLATEAU7/NG/2009/Nigeria/2009	84.8	84.8	84.8	84.8	86.2	86.2	86.2	85.9	86.4	86.7	86.4	85.9	86.2	86.4	86.7	86.4	85.9	86.9	86.9	86.7	86.4	86.9	86.9	86.7	86.2	86.2	86.7	86.7	86.2	86.2	86.4	86.4	86.4	86.4	86.2	86.2	86.2	85.9	86.4	86.4	86.4	86.2	84.8	84.8	84.5	84.8	84.8	84.8	84.8
KP266340/BAUCHI37/Nigeria/2012	85.0	85.0	85.0	85.0	86.2	86.2	86.2	85.9	86.4	86.7	86.4	85.9	86.2	86.4	86.7	86.4	85.9	86.9	86.9	86.7	86.4	86.9	86.9	86.7	86.2	86.2	86.7	86.7	86.2	86.2	86.4	86.4	86.4	86.4	86.2	86.2	86.2	85.9	86.4	86.4	86.4	86.2	85.2	85.2	85.0	85.2	85.2	85.2	85.2
KP642111/IBDV/Turkey/PA/00924/14/USA/2015	96.3	96.3	96.3	96.3	87.1	87.1	87.1	86.9	87.4	87.4	87.4	87.1	86.9	87.1	87.4	87.1	86.9	87.1	87.4	87.1	86.7	86.7	87.1	87.6	86.9	86.9	87.6	87.1	86.9	86.7	87.1	87.1	87.1	87.1	86.9	86.9	86.9	86.7	87.1	87.1	87.1	87.4	97.4	97.4	97.2	97.4	97.4	97.4	97.4
KP676468/IBD13HeB01/China/2013	87.4	87.4	87.4	87.4	88.3	88.3	88.3	87.8	88.3	88.8	88.3	87.8	88.1	88.5	88.8	88.8	88.1	88.5	88.8	89.0	88.3	88.1	88.5	88.8	88.1	88.1	88.8	89.0	88.1	87.8	88.8	88.8	88.8	88.8	88.5	88.5	88.5	87.8	88.8	88.8	88.8	89.0	88.1	88.1	87.8	88.1	88.1	88.1	88.1
KT336458/dIBDV/UY/2014/2202/Uruguay/2014	86.4	86.4	86.4	86.4	87.1	87.1	87.1	86.7	87.1	87.6	87.1	86.7	86.9	87.4	87.6	87.6	87.4	87.4	87.6	87.4	87.1	86.9	87.4	87.6	86.9	86.9	87.6	87.4	86.9	87.1	87.6	87.6	87.6	87.6	87.4	87.4	87.4	86.7	87.6	87.6	87.6	87.8	86.7	86.7	86.4	86.7	86.7	86.7	86.7
KT870149/India/BGE15/ABT/MVC/2015	87.4	87.4	87.4	87.4	88.3	88.3	88.3	87.8	88.3	88.8	88.3	87.8	88.1	88.5	88.8	88.8	88.1	88.5	88.8	89.0	88.3	88.1	88.5	88.8	88.1	88.1	88.8	89.0	88.1	87.8	88.8	88.8	88.8	88.8	88.5	88.5	88.5	87.8	88.8	88.8	88.8	89.0	88.1	88.1	87.8	88.1	88.1	88.1	88.1
KT884453/BGE14/ABT2/MVC/2015/India/2014	87.4	87.4	87.4	87.4	88.3	88.3	88.3	87.8	88.3	88.8	88.3	87.8	88.1	88.5	88.8	88.8	88.1	88.5	88.8	89.0	88.3	88.1	88.5	88.8	88.1	88.1	88.8	89.0	88.1	87.8	88.8	88.8	88.8	88.8	88.5	88.5	88.5	87.8	88.8	88.8	88.8	89.0	88.1	88.1	87.8	88.1	88.1	88.1	88.1
KU558698/EDE14/ABT/MVC/India/2014	87.1	87.1	87.1	87.1	88.1	88.1	88.1	87.6	88.1	88.5	88.1	87.6	87.8	88.3	88.5	88.5	87.8	88.3	88.5	88.8	88.1	87.8	88.3	88.5	87.8	87.8	88.5	88.8	87.8	87.6	88.5	88.5	88.5	88.5	88.3	88.3	88.3	87.6	88.5	88.5	88.5	88.8	87.8	87.8	87.6	87.8	87.8	87.8	87.8
KU578099/NKL14/ABT/MVC/India/2014	87.4	87.4	87.4	87.4	88.3	88.3	88.3	87.8	88.3	88.8	88.3	87.8	88.1	88.5	88.8	88.8	88.1	88.5	88.8	89.0	88.3	88.1	88.5	88.8	88.1	88.1	88.8	89.0	88.1	87.8	88.8	88.8	88.8	88.8	88.5	88.5	88.5	87.8	88.8	88.8	88.8	89.0	88.1	88.1	87.8	88.1	88.1	88.1	88.1
KU578101/VCN14/ABT/MVC/India/2013	87.4	87.4	87.4	87.4	88.3	88.3	88.3	87.8	88.3	88.8	88.3	87.8	88.1	88.5	88.8	88.8	88.1	88.5	88.8	89.0	88.3	88.1	88.5	88.8	88.1	88.1	88.8	89.0	88.1	87.8	88.8	88.8	88.8	88.8	88.5	88.5	88.5	87.8	88.8	88.8	88.8	89.0	88.1	88.1	87.8	88.1	88.1	88.1	88.1
KU578103/RPM14/ABT/MVC/India/2014	87.4	87.4	87.4	87.4	88.3	88.3	88.3	87.8	88.3	88.8	88.3	87.8	88.1	88.5	88.8	88.8	88.1	88.5	88.8	89.0	88.3	88.1	88.5	88.8	88.1	88.1	88.8	89.0	88.1	87.8	88.8	88.8	88.8	88.8	88.5	88.5	88.5	87.8	88.8	88.8	88.8	89.0	88.1	88.1	87.8	88.1	88.1	88.1	88.1
KU578105/THI14/ABT/MVC/India/2014	86.4	86.4	86.4	86.4	87.6	87.6	87.6	87.1	87.6	88.1	87.6	87.1	87.4	87.8	88.1	88.1	87.4	87.8	88.1	88.3	87.6	87.4	87.8	88.1	87.4	87.4	88.1	88.3	87.4	87.1	88.1	88.1	88.1	88.1	87.8	87.8	87.8	87.1	88.1	88.1	88.1	88.3	87.1	87.1	86.9	87.1	87.1	87.1	87.1
KX520665/IBDV/Italy/1829/2011	86.7	86.7	86.7	86.7	86.7	86.7	86.7	86.2	86.7	86.7	86.7	86.2	86.4	86.4	86.7	86.7	86.4	86.4	86.7	86.7	86.7	85.9	86.4	86.7	86.4	86.4	86.7	86.7	86.4	86.2	86.7	86.7	86.7	86.7	86.4	86.4	86.4	86.2	86.7	86.7	86.7	86.9	87.6	87.6	87.4	87.6	87.6	87.6	87.6
KX592159/HBDY-1/China/2014	87.1	87.1	87.1	87.1	88.1	88.1	88.1	87.6	88.1	88.5	88.1	87.6	87.8	88.3	88.5	88.5	87.8	88.3	88.5	88.8	88.1	87.8	88.3	88.5	87.8	87.8	88.5	88.8	87.8	87.6	88.5	88.5	88.5	88.5	88.3	88.3	88.3	87.6	88.5	88.5	88.5	88.8	87.8	87.8	87.6	87.8	87.8	87.8	87.8
KY597860/160021/Egypt/2015	96.7	96.7	96.7	96.7	87.6	87.6	87.6	87.4	87.6	87.6	87.6	87.6	87.4	87.4	87.6	87.4	87.4	87.4	87.1	87.4	87.1	86.9	87.4	87.8	87.4	87.4	87.8	87.4	87.4	87.1	87.4	87.4	87.4	87.4	87.1	87.1	87.1	87.1	87.4	87.4	87.4	87.6	97.0	97.0	96.7	97.0	97.0	97.0	97.0
KY597861/160023/Egypt/2015	96.7	96.7	96.7	96.7	87.6	87.6	87.6	87.4	87.6	87.6	87.6	87.6	87.4	87.4	87.6	87.4	87.4	87.4	87.1	87.4	87.1	86.9	87.4	87.8	87.4	87.4	87.8	87.4	87.4	87.1	87.4	87.4	87.4	87.4	87.1	87.1	87.1	87.1	87.4	87.4	87.4	87.6	97.0	97.0	96.7	97.0	97.0	97.0	97.0
KY597863/160019/Egypt/2015	96.0	96.0	96.0	96.0	87.6	87.6	87.6	87.4	88.1	87.6	88.1	87.6	87.4	87.4	87.6	87.8	87.4	87.4	87.1	87.8	87.1	86.9	87.4	87.8	87.4	87.4	87.8	87.8	87.4	87.1	87.8	87.8	87.8	87.8	87.6	87.6	87.6	87.1	87.8	87.8	87.8	88.1	96.7	96.7	96.5	96.7	96.7	96.7	96.7
M19336/002-73/Australia/1973	85.9	85.9	85.9	85.9	85.9	85.9	85.9	85.7	85.5	85.7	85.5	86.2	85.9	85.5	85.7	85.7	85.7	85.9	85.7	85.7	85.7	85.9	85.9	85.5	85.9	85.9	85.7	85.7	85.9	86.2	85.7	85.7	85.7	85.7	85.5	85.5	85.5	85.7	85.7	85.7	85.7	85.9	86.2	86.2	86.4	86.2	86.2	86.2	86.2
MF142463/189/Russia/2014	87.2	87.2	87.2	87.2	88.0	88.0	88.0	87.7	88.4	88.7	88.4	88.2	88.0	88.4	88.7	88.7	87.7	88.9	89.2	88.9	88.2	88.4	88.4	88.4	88.0	88.0	88.7	88.9	88.0	88.0	88.7	88.7	88.7	88.7	88.7	88.7	88.7	87.7	88.7	88.7	88.7	88.9	87.0	87.0	86.7	87.0	87.0	87.0	87.0
MF142464/224/Russia/2014	87.5	87.5	87.5	87.5	88.2	88.2	88.2	88.0	88.7	88.9	88.7	88.4	88.2	88.7	88.9	88.9	88.0	89.2	89.4	89.2	88.4	88.7	88.7	88.7	88.2	88.2	88.9	89.2	88.2	88.2	88.9	88.9	88.9	88.9	88.9	88.9	88.9	88.0	88.9	88.9	88.9	89.2	87.2	87.2	87.0	87.2	87.2	87.2	87.2
MF142465/232/Russia/2015	87.5	87.5	87.5	87.5	88.2	88.2	88.2	88.0	88.7	88.9	88.7	88.4	88.2	88.7	88.9	88.9	88.0	89.2	89.4	89.2	88.4	88.7	88.7	88.7	88.2	88.2	88.9	89.2	88.2	88.2	88.9	88.9	88.9	88.9	88.9	88.9	88.9	88.0	88.9	88.9	88.9	89.2	87.2	87.2	87.0	87.2	87.2	87.2	87.2
MF142466/276/Jordan/2014	87.0	87.0	87.0	87.0	88.7	88.7	88.7	88.4	88.7	89.4	88.7	88.9	88.7	89.2	89.4	89.4	88.4	89.2	89.4	89.6	88.4	88.7	89.2	89.2	88.7	88.7	89.4	89.6	88.7	88.7	89.4	89.4	89.4	89.4	89.4	89.4	89.4	88.4	89.4	89.4	89.4	89.6	87.2	87.2	87.0	87.2	87.2	87.2	87.2
MF142473/437/Russia/2015	87.2	87.2	87.2	87.2	88.4	88.4	88.4	88.2	88.7	89.2	88.7	88.7	88.4	88.9	89.2	89.2	88.2	88.9	89.2	89.4	88.7	88.4	88.9	88.9	88.4	88.4	89.2	89.4	88.4	88.4	89.2	89.2	89.2	89.2	89.2	89.2	89.2	88.2	89.2	89.2	89.2	89.4	88.0	88.0	87.7	88.0	88.0	88.0	88.0
MF142478/590/Russia/2015	86.7	86.7	86.7	86.7	87.5	87.5	87.5	87.2	88.0	88.2	88.0	87.7	87.5	88.0	88.2	88.2	87.2	88.4	88.7	88.4	87.7	88.0	88.0	88.0	87.5	87.5	88.2	88.4	87.5	87.5	88.2	88.2	88.2	88.2	88.2	88.2	88.2	87.2	88.2	88.2	88.2	88.4	86.5	86.5	86.3	86.5	86.5	86.5	86.5
MF142479/593/Russia/2015	86.7	86.7	86.7	86.7	87.5	87.5	87.5	87.2	88.0	88.2	88.0	87.7	87.5	88.0	88.2	88.2	87.2	88.4	88.7	88.4	87.7	88.0	88.0	88.0	87.5	87.5	88.2	88.4	87.5	87.5	88.2	88.2	88.2	88.2	88.2	88.2	88.2	87.2	88.2	88.2	88.2	88.4	86.5	86.5	86.3	86.5	86.5	86.5	86.5
MF142481/624/Russia/2015	87.5	87.5	87.5	87.5	88.2	88.2	88.2	88.0	88.7	88.9	88.7	88.4	88.2	88.7	88.9	88.9	88.0	89.2	89.4	89.2	88.4	88.7	88.7	88.7	88.2	88.2	88.9	89.2	88.2	88.2	88.9	88.9	88.9	88.9	88.9	88.9	88.9	88.0	88.9	88.9	88.9	89.2	87.2	87.2	87.0	87.2	87.2	87.2	87.2
MF142482/630/Russia/2015	87.5	87.5	87.5	87.5	88.2	88.2	88.2	88.0	88.7	88.9	88.7	88.4	88.2	88.7	88.9	88.9	88.0	89.2	89.4	89.2	88.4	88.7	88.7	88.7	88.2	88.2	88.9	89.2	88.2	88.2	88.9	88.9	88.9	88.9	88.9	88.9	88.9	88.0	88.9	88.9	88.9	89.2	87.2	87.2	87.0	87.2	87.2	87.2	87.2
MF142483/636/Russia/2015	87.5	87.5	87.5	87.5	88.2	88.2	88.2	88.0	88.7	88.9	88.7	88.4	88.2	88.7	88.9	88.9	88.0	89.2	89.4	89.2	88.4	88.7	88.7	88.7	88.2	88.2	88.9	89.2	88.2	88.2	88.9	88.9	88.9	88.9	88.9	88.9	88.9	88.0	88.9	88.9	88.9	89.2	87.2	87.2	87.0	87.2	87.2	87.2	87.2
MF142484/641/Russia/2015	87.5	87.5	87.5	87.5	88.2	88.2	88.2	88.0	88.7	88.9	88.7	88.4	88.2	88.7	88.9	88.9	88.0	89.2	89.4	89.2	88.4	88.7	88.7	88.7	88.2	88.2	88.9	89.2	88.2	88.2	88.9	88.9	88.9	88.9	88.9	88.9	88.9	88.0	88.9	88.9	88.9	89.2	87.2	87.2	87.0	87.2	87.2	87.2	87.2
MF142486/711/Russia/2015	97.6	97.6	97.6	97.6	87.5	87.5	87.5	87.2	88.2	88.2	88.2	87.7	87.5	88.0	88.2	88.0	87.2	88.0	87.7	88.0	87.2	87.5	88.0	88.4	87.5	87.5	88.4	88.0	87.5	87.5	88.0	88.0	88.0	88.0	88.0	88.0	88.0	87.2	88.0	88.0	88.0	88.2	99.3	99.3	99.0	99.3	99.3	99.3	99.3
MF142487/713/Russia/2015	97.6	97.6	97.6	97.6	87.4	87.4	87.4	87.2	88.2	88.2	88.2	87.7	87.4	87.9	88.2	87.9	87.2	87.9	87.7	87.9	87.2	87.4	87.9	88.4	87.4	87.4	88.4	87.9	87.4	87.4	87.9	87.9	87.9	87.9	87.9	87.9	87.9	87.2	87.9	87.9	87.9	88.2	99.3	99.3	99.0	99.3	99.3	99.3	99.3
MF142488/716/Russia/2015	87.5	87.5	87.5	87.5	88.2	88.2	88.2	88.0	88.7	88.9	88.7	88.4	88.2	88.7	88.9	88.9	88.0	89.2	89.4	89.2	88.4	88.7	88.7	88.7	88.2	88.2	88.9	89.2	88.2	88.2	88.9	88.9	88.9	88.9	88.9	88.9	88.9	88.0	88.9	88.9	88.9	89.2	87.2	87.2	87.0	87.2	87.2	87.2	87.2
MF142489/717/Russia/2015	87.0	87.0	87.0	87.0	87.8	87.8	87.8	87.8	88.7	88.7	88.7	87.8	87.8	88.4	88.7	88.7	87.5	89.0	89.2	89.0	88.1	88.7	88.4	88.4	87.8	87.8	88.7	89.0	87.8	87.8	88.7	88.7	88.7	88.7	88.7	88.7	88.7	87.5	88.7	88.7	88.7	89.0	86.7	86.7	86.4	86.7	86.7	86.7	86.7
MF142490/727/Russia/2015	96.9	96.9	96.9	96.9	87.0	87.0	87.0	86.7	87.7	87.7	87.7	87.2	87.0	87.5	87.7	87.5	86.7	87.5	87.2	87.5	86.7	87.0	87.5	88.0	87.0	87.0	88.0	87.5	87.0	87.0	87.5	87.5	87.5	87.5	87.5	87.5	87.5	86.7	87.5	87.5	87.5	87.7	98.6	98.6	98.3	98.6	98.6	98.6	98.6
MF142491/731/Russia/2015	97.8	97.8	97.8	97.8	87.3	87.3	87.3	87.1	88.1	88.1	88.1	87.6	87.3	87.8	88.1	87.8	87.1	87.8	87.6	87.8	87.1	87.3	87.8	88.3	87.3	87.3	88.3	87.8	87.3	87.3	87.8	87.8	87.8	87.8	87.8	87.8	87.8	87.1	87.8	87.8	87.8	88.1	99.3	99.3	99.0	99.3	99.3	99.3	99.3
MF142492/735/Russia/2015	97.6	97.6	97.6	97.6	87.5	87.5	87.5	87.2	88.2	88.2	88.2	87.7	87.5	88.0	88.2	88.0	87.2	88.0	87.7	88.0	87.2	87.5	88.0	88.4	87.5	87.5	88.4	88.0	87.5	87.5	88.0	88.0	88.0	88.0	88.0	88.0	88.0	87.2	88.0	88.0	88.0	88.2	99.3	99.3	99.0	99.3	99.3	99.3	99.3
MF142497/774/Kazakhstan/2016	87.0	87.0	87.0	87.0	88.7	88.7	88.7	88.4	88.7	88.9	88.7	88.9	88.7	88.7	88.9	88.9	88.4	89.2	89.4	89.2	88.9	88.7	88.7	88.7	88.7	88.7	88.9	89.2	88.7	88.7	88.9	88.9	88.9	88.9	88.9	88.9	88.9	88.4	88.9	88.9	88.9	89.2	86.7	86.7	86.5	86.7	86.7	86.7	86.7
MF969106/150124/1.1/Algeria/2016	88.1	88.1	88.1	88.1	88.8	88.8	88.8	88.8	89.0	89.5	89.0	89.2	89.0	89.2	89.5	89.5	88.5	89.2	89.5	89.7	89.2	88.8	89.2	89.2	89.0	89.0	89.5	89.7	89.0	88.8	89.5	89.5	89.5	89.5	89.2	89.2	89.2	88.8	89.5	89.5	89.5	89.7	88.3	88.3	88.1	88.3	88.3	88.3	88.3
MF969108/150127/0.2/Algeria/2015	88.1	88.1	88.1	88.1	88.5	88.5	88.5	88.1	88.1	89.0	88.1	88.1	88.3	88.8	89.0	89.0	88.3	88.8	89.0	89.2	88.5	88.3	88.8	89.0	88.3	88.3	89.0	89.2	88.3	88.1	89.0	89.0	89.0	89.0	88.8	88.8	88.8	88.1	89.0	89.0	89.0	89.2	88.3	88.3	88.1	88.3	88.3	88.3	88.3
MF969110/150128/4.1/Algeria/2015	93.7	93.7	93.7	93.7	87.8	87.8	87.8	87.6	88.5	88.5	88.5	87.8	87.6	88.3	88.5	88.3	87.6	88.3	88.1	88.3	87.4	87.8	88.3	88.3	87.6	87.6	88.3	88.3	87.6	87.4	88.3	88.3	88.3	88.3	88.1	88.1	88.1	87.4	88.3	88.3	88.3	88.5	93.4	93.4	93.2	93.4	93.4	93.4	93.4
MF969112/150133/3.2/Algeria/2014	93.7	93.7	93.7	93.7	87.8	87.8	87.8	87.6	88.5	88.5	88.5	87.8	87.6	88.3	88.5	88.3	87.6	88.3	88.1	88.3	87.4	87.8	88.3	88.3	87.6	87.6	88.3	88.3	87.6	87.4	88.3	88.3	88.3	88.3	88.1	88.1	88.1	87.4	88.3	88.3	88.3	88.5	93.4	93.4	93.2	93.4	93.4	93.4	93.4
MF969114/150136/1.1/Algeria/2015	97.4	97.4	97.4	97.4	87.8	87.8	87.8	87.6	88.5	88.5	88.5	87.8	87.6	88.3	88.5	88.3	87.6	88.3	88.1	88.3	87.4	87.8	88.3	88.8	87.6	87.6	88.8	88.3	87.6	87.4	88.3	88.3	88.3	88.3	88.1	88.1	88.1	87.4	88.3	88.3	88.3	88.5	98.4	98.4	98.1	98.4	98.4	98.4	98.4
MF969116/150144/5.1/Algeria/2015	88.1	88.1	88.1	88.1	88.3	88.3	88.3	88.3	88.5	89.0	88.5	88.8	88.5	88.8	89.0	89.0	88.1	88.8	89.0	89.2	88.8	88.3	88.8	88.8	88.5	88.5	89.0	89.2	88.5	88.3	89.0	89.0	89.0	89.0	88.8	88.8	88.8	88.3	89.0	89.0	89.0	89.2	88.3	88.3	88.1	88.3	88.3	88.3	88.3
MF996500/PK2/Pakistan/2017	86.2	86.2	86.2	86.2	86.2	86.2	86.2	85.9	86.2	86.2	86.2	86.2	85.9	85.9	86.2	86.2	85.9	86.4	86.7	85.9	85.7	86.4	86.4	85.9	85.9	85.9	86.2	85.9	85.9	86.2	86.2	86.2	86.2	86.2	85.9	85.9	85.9	85.7	86.2	86.2	86.2	86.4	85.9	85.9	85.7	85.9	85.9	85.9	85.9
MG739299/li4129/2014/Finland/2014	88.1	88.1	88.1	88.1	98.7	98.7	98.7	98.2	99.6	98.7	99.6	98.2	98.5	98.5	98.7	98.5	98.5	98.5	98.2	98.2	98.2	98.0	98.5	98.2	98.5	98.5	98.5	98.2	98.5	98.2	98.5	98.5	98.5	98.5	98.2	98.2	98.2	98.2	98.5	98.5	98.5	98.2	88.3	88.3	88.1	88.3	88.3	88.3	88.3
MH644847/DD1/Russia/2016	98.4	98.4	98.4	98.4	87.8	87.8	87.8	87.6	88.5	88.5	88.5	87.8	87.6	88.3	88.5	88.3	87.6	88.3	88.1	88.3	87.4	87.8	88.3	88.8	87.6	87.6	88.8	88.3	87.6	87.4	88.3	88.3	88.3	88.3	88.1	88.1	88.1	87.4	88.3	88.3	88.3	88.5	99.3	99.3	99.1	99.3	99.3	99.3	99.3
MK472712/S18/China/2018	86.2	86.2	86.2	86.2	86.9	86.9	86.9	86.7	86.4	87.1	86.4	87.1	86.9	86.9	87.1	87.1	86.7	87.4	87.6	87.1	86.7	87.4	87.4	86.9	86.9	86.9	87.1	87.1	86.9	87.1	87.1	87.1	87.1	87.1	86.9	86.9	86.9	86.7	87.1	87.1	87.1	87.4	85.9	85.9	85.7	85.9	85.9	85.9	85.9
MK501732/IBDV-PSNgp-India/2014	87.1	87.1	87.1	87.1	88.5	88.5	88.5	88.1	88.1	89.0	88.1	88.1	88.3	88.8	89.0	89.0	88.3	88.8	89.0	89.2	88.5	88.3	88.8	89.0	88.3	88.3	89.0	89.2	88.3	88.1	89.0	89.0	89.0	89.0	88.8	88.8	88.8	88.1	89.0	89.0	89.0	89.2	87.4	87.4	87.1	87.4	87.4	87.4	87.4
MK580164/9-1/Morocco/2017	97.0	97.0	97.0	97.0	88.1	88.1	88.1	87.8	87.8	88.8	87.8	88.1	87.8	88.5	88.8	88.5	87.8	88.5	88.3	88.5	87.6	88.1	88.5	89.0	87.8	87.8	89.0	88.5	87.8	87.6	88.5	88.5	88.5	88.5	88.3	88.3	88.3	87.6	88.5	88.5	88.5	88.8	96.5	96.5	96.3	96.5	96.5	96.5	96.5
MK580165/8/Morocco/2017	97.0	97.0	97.0	97.0	88.1	88.1	88.1	87.8	87.8	88.8	87.8	88.1	87.8	88.5	88.8	88.5	87.8	88.5	88.3	88.5	87.6	88.1	88.5	89.0	87.8	87.8	89.0	88.5	87.8	87.6	88.5	88.5	88.5	88.5	88.3	88.3	88.3	87.6	88.5	88.5	88.5	88.8	96.5	96.5	96.3	96.5	96.5	96.5	96.5
MK580166/61-7/Morocco/2018	97.0	97.0	97.0	97.0	88.1	88.1	88.1	87.8	87.8	88.8	87.8	88.1	87.8	88.5	88.8	88.5	87.8	88.5	88.3	88.5	87.6	88.1	88.5	89.0	87.8	87.8	89.0	88.5	87.8	87.6	88.5	88.5	88.5	88.5	88.3	88.3	88.3	87.6	88.5	88.5	88.5	88.8	96.5	96.5	96.3	96.5	96.5	96.5	96.5
MK580167/64/Morocco/2018	97.0	97.0	97.0	97.0	88.1	88.1	88.1	87.8	87.8	88.8	87.8	88.1	87.8	88.5	88.8	88.5	87.8	88.5	88.3	88.5	87.6	88.1	88.5	89.0	87.8	87.8	89.0	88.5	87.8	87.6	88.5	88.5	88.5	88.5	88.3	88.3	88.3	87.6	88.5	88.5	88.5	88.8	96.5	96.5	96.3	96.5	96.5	96.5	96.5
MK919703/PK12/Pakistan/2017	86.7	86.7	86.7	86.7	86.7	86.7	86.7	86.4	86.7	86.7	86.7	86.7	86.4	86.4	86.7	86.7	86.4	86.9	87.1	86.4	86.2	86.9	86.9	86.4	86.4	86.4	86.7	86.4	86.4	86.7	86.7	86.7	86.7	86.7	86.4	86.4	86.4	86.2	86.7	86.7	86.7	86.9	86.4	86.4	86.2	86.4	86.4	86.4	86.4
MK919704/PK19/Pakistan/2017	86.7	86.7	86.7	86.7	86.7	86.7	86.7	86.4	86.7	86.7	86.7	86.7	86.4	86.4	86.7	86.7	86.4	86.9	87.1	86.4	86.2	86.9	86.9	86.4	86.4	86.4	86.7	86.4	86.4	86.7	86.7	86.7	86.7	86.7	86.4	86.4	86.4	86.2	86.7	86.7	86.7	86.9	86.4	86.4	86.2	86.4	86.4	86.4	86.4
MK919705/PK28/Pakistan/2017	86.7	86.7	86.7	86.7	86.7	86.7	86.7	86.4	86.7	86.7	86.7	86.7	86.4	86.4	86.7	86.7	86.4	86.9	87.1	86.4	86.2	86.9	86.9	86.4	86.4	86.4	86.7	86.4	86.4	86.7	86.7	86.7	86.7	86.7	86.4	86.4	86.4	86.2	86.7	86.7	86.7	86.9	86.4	86.4	86.2	86.4	86.4	86.4	86.4
MK919706/PK33/Pakistan/2017	86.7	86.7	86.7	86.7	86.7	86.7	86.7	86.4	86.7	86.7	86.7	86.7	86.4	86.4	86.7	86.7	86.4	86.9	87.1	86.4	86.2	86.9	86.9	86.4	86.4	86.4	86.7	86.4	86.4	86.7	86.7	86.7	86.7	86.7	86.4	86.4	86.4	86.2	86.7	86.7	86.7	86.9	86.4	86.4	86.2	86.4	86.4	86.4	86.4
MK919707/PK47/Pakistan/2017	86.4	86.4	86.4	86.4	86.4	86.4	86.4	86.2	86.4	86.4	86.4	86.4	86.2	86.2	86.4	86.4	86.2	86.7	86.9	86.2	85.9	86.7	86.7	86.2	86.2	86.2	86.4	86.2	86.2	86.4	86.4	86.4	86.4	86.4	86.2	86.2	86.2	85.9	86.4	86.4	86.4	86.7	86.2	86.2	85.9	86.2	86.2	86.2	86.2
MN313616/1/chicken/ARG/P33/15/Argentina/2015	87.1	87.1	87.1	87.1	88.5	88.5	88.5	88.1	88.5	89.0	88.5	88.5	88.3	88.8	89.0	89.0	88.3	88.8	89.0	88.8	88.5	88.3	88.8	89.0	88.3	88.3	89.0	88.8	88.3	88.1	89.0	89.0	89.0	89.0	88.8	88.8	88.8	88.1	89.0	89.0	89.0	89.2	87.4	87.4	87.1	87.4	87.4	87.4	87.4
MN313619/221201/Uruguay/2012	87.8	87.8	87.8	87.8	87.1	87.1	87.1	86.7	87.1	87.6	87.1	86.7	86.9	87.4	87.6	87.6	86.9	87.4	87.6	87.4	87.1	86.9	87.4	87.6	86.9	86.9	87.6	87.4	86.9	87.1	87.6	87.6	87.6	87.6	87.4	87.4	87.4	86.7	87.6	87.6	87.6	87.8	87.6	87.6	87.4	87.6	87.6	87.6	87.6
MN313620/1/chicken/URY/2701/12/Uruguay/2012	86.9	86.9	86.9	86.9	87.1	87.1	87.1	86.7	87.1	87.6	87.1	86.7	86.9	87.4	87.6	87.6	86.9	87.4	87.6	87.4	87.1	86.9	87.4	87.6	86.9	86.9	87.6	87.4	86.9	87.1	87.6	87.6	87.6	87.6	87.4	87.4	87.4	86.7	87.6	87.6	87.6	87.8	87.1	87.1	86.9	87.1	87.1	87.1	87.1
MN313621/1/chicken/URY/1302/16/Uruguay/2016	86.9	86.9	86.9	86.9	87.1	87.1	87.1	86.7	87.1	87.6	87.1	86.7	86.9	87.4	87.6	87.6	86.9	87.4	87.6	87.4	87.1	86.9	87.4	87.6	86.9	86.9	87.6	87.4	86.9	87.1	87.6	87.6	87.6	87.6	87.4	87.4	87.4	86.7	87.6	87.6	87.6	87.8	87.1	87.1	86.9	87.1	87.1	87.1	87.1
MN393077/SHG19/China/2018	86.4	86.4	86.4	86.4	86.4	86.4	86.4	85.9	86.4	86.9	86.4	85.9	86.2	86.7	86.9	86.9	86.2	86.7	86.9	87.1	86.4	86.2	86.7	86.9	86.2	86.2	86.9	87.1	86.2	85.9	86.9	86.9	86.9	86.9	86.7	86.7	86.7	85.9	86.9	86.9	86.9	87.1	86.2	86.2	85.9	86.2	86.2	86.2	86.2
MN485881/SD-2013-1/China/2013	86.7	86.7	86.7	86.7	87.1	87.1	87.1	86.9	86.9	86.9	86.9	87.4	87.1	86.7	86.9	86.9	86.9	87.1	87.4	86.9	86.9	87.1	87.1	86.7	87.1	87.1	86.9	86.9	87.1	86.9	86.9	86.9	86.9	86.9	86.7	86.7	86.7	86.9	86.9	86.9	86.9	87.1	86.4	86.4	86.2	86.4	86.4	86.4	86.4
MN485883/ZD-2018-1/China/2018	87.4	87.4	87.4	87.4	86.9	86.9	86.9	86.4	87.4	87.4	87.4	86.4	86.7	87.1	87.4	87.4	86.7	87.1	87.4	87.6	86.9	86.7	87.1	87.4	86.7	86.7	87.4	87.6	86.7	86.4	87.4	87.4	87.4	87.4	87.1	87.1	87.1	86.4	87.4	87.4	87.4	87.6	87.1	87.1	86.9	87.1	87.1	87.1	87.1
MN604242/IBD17JL01/China/2019	87.1	87.1	87.1	87.1	88.5	88.5	88.5	88.1	88.1	89.0	88.1	88.1	88.3	88.8	89.0	89.0	88.3	88.8	89.0	89.2	88.5	88.3	88.8	89.0	88.3	88.3	89.0	89.2	88.3	88.1	89.0	89.0	89.0	89.0	88.8	88.8	88.8	88.1	89.0	89.0	89.0	89.2	87.4	87.4	87.1	87.4	87.4	87.4	87.4
MN765057/Plateau/UVC1/19/Nigeria/2019	84.9	84.9	84.9	84.9	85.4	85.4	85.4	85.2	85.4	86.0	85.4	85.7	85.4	85.7	86.0	85.7	85.2	85.7	85.7	86.0	85.7	85.2	85.7	86.0	85.4	85.4	86.0	86.0	85.4	85.4	85.7	85.7	85.7	85.7	85.4	85.4	85.4	85.2	85.7	85.7	85.7	85.4	85.7	85.7	85.4	85.7	85.7	85.7	85.7
MN765058/Bauchi/AT6/19/Nigeria/2019	85.4	85.4	85.4	85.4	84.9	84.9	84.9	84.6	85.4	85.4	85.4	85.2	84.9	85.2	85.4	85.2	84.6	85.2	85.2	85.4	85.2	84.6	85.2	85.4	84.9	84.9	85.4	85.4	84.9	84.9	85.2	85.2	85.2	85.2	84.9	84.9	84.9	84.6	85.2	85.2	85.2	85.4	85.7	85.7	85.4	85.7	85.7	85.7	85.7
MN786769/D3976/1/Germany/2017	87.4	87.4	87.4	87.4	87.6	87.6	87.6	87.1	88.1	88.1	88.1	87.1	87.4	87.8	88.1	88.3	87.4	87.8	88.1	88.5	87.6	87.4	87.8	88.1	87.4	87.4	88.1	88.5	87.4	87.1	88.3	88.3	88.3	88.3	88.1	88.1	88.1	87.1	88.3	88.3	88.3	88.5	88.1	88.1	87.8	88.1	88.1	88.1	88.1
MN786770/D4320/6/Denmark/2018	87.4	87.4	87.4	87.4	87.6	87.6	87.6	87.1	88.1	88.1	88.1	87.1	87.4	87.8	88.1	88.3	87.4	87.8	88.1	88.5	87.6	87.4	87.8	88.1	87.4	87.4	88.1	88.5	87.4	87.1	88.3	88.3	88.3	88.3	88.1	88.1	88.1	87.1	88.3	88.3	88.3	88.5	88.1	88.1	87.8	88.1	88.1	88.1	88.1
MT050426/NIR/AC-09389/02/Irleand/2019	88.1	88.1	88.1	88.1	87.8	87.8	87.8	87.4	88.3	88.3	88.3	87.4	87.6	88.1	88.3	88.5	87.6	88.1	88.3	88.8	87.8	87.6	88.1	88.3	87.6	87.6	88.3	88.8	87.6	87.4	88.5	88.5	88.5	88.5	88.3	88.3	88.3	87.4	88.5	88.5	88.5	88.8	88.8	88.8	88.5	88.8	88.8	88.8	88.8
MT050427/CZE/AC-11727/01/Czech/Republic/2019	97.2	97.2	97.2	97.2	88.3	88.3	88.3	87.8	88.5	88.5	88.5	88.3	88.1	88.3	88.5	88.3	88.1	88.3	88.1	88.3	87.8	87.8	88.3	88.8	88.1	88.1	88.8	88.3	88.1	87.8	88.3	88.3	88.3	88.3	88.1	88.1	88.1	87.8	88.3	88.3	88.3	88.5	98.4	98.4	98.1	98.4	98.4	98.4	98.4
MT050431/RU/AC-26757/01/Russia/2019	97.7	97.7	97.7	97.7	88.1	88.1	88.1	87.6	88.8	88.8	88.8	88.1	87.8	88.5	88.8	88.5	87.8	88.5	88.3	88.5	87.6	88.1	88.5	89.0	87.8	87.8	89.0	88.5	87.8	87.6	88.5	88.5	88.5	88.5	88.3	88.3	88.3	87.6	88.5	88.5	88.5	88.8	98.8	98.8	98.6	98.8	98.8	98.8	98.8
MT050433/RU/AC-31312/10/Russia/2019	96.5	96.5	96.5	96.5	88.1	88.1	88.1	87.6	88.3	88.3	88.3	88.1	87.8	88.1	88.3	88.1	87.8	88.1	87.8	88.1	87.6	87.6	88.1	88.5	87.8	87.8	88.5	88.1	87.8	87.6	88.1	88.1	88.1	88.1	87.8	87.8	87.8	87.6	88.1	88.1	88.1	88.3	97.7	97.7	97.4	97.7	97.7	97.7	97.7
MT066170/SH19/China/2019	97.9	97.9	97.9	97.9	87.6	87.6	87.6	87.4	88.3	88.3	88.3	87.6	87.4	88.1	88.3	88.1	87.4	88.1	87.8	88.1	87.1	87.6	88.1	88.5	87.4	87.4	88.5	88.1	87.4	87.1	88.1	88.1	88.1	88.1	87.8	87.8	87.8	87.1	88.1	88.1	88.1	88.3	99.3	99.3	99.1	99.3	99.3	99.3	99.3
MT179711/IBD16HeN01/China/2016	86.4	86.4	86.4	86.4	86.4	86.4	86.4	85.9	86.4	86.9	86.4	85.9	86.2	86.7	86.9	86.9	86.2	86.7	86.9	87.1	86.4	86.2	86.7	86.9	86.2	86.2	86.9	87.1	86.2	85.9	86.9	86.9	86.9	86.9	86.7	86.7	86.7	85.9	86.9	86.9	86.9	87.1	86.2	86.2	85.9	86.2	86.2	86.2	86.2
MT179722/SHG352/China/2018	87.6	87.6	87.6	87.6	86.4	86.4	86.4	85.9	86.9	86.9	86.9	85.9	86.2	86.7	86.9	86.9	86.2	86.7	86.9	87.1	86.4	86.2	86.7	86.9	86.2	86.2	86.9	87.1	86.2	85.9	86.9	86.9	86.9	86.9	86.7	86.7	86.7	85.9	86.9	86.9	86.9	87.1	87.4	87.4	87.1	87.4	87.4	87.4	87.4
MT179723/SHG358/China/2018	86.2	86.2	86.2	86.2	85.9	85.9	85.9	85.5	85.9	86.4	85.9	85.5	85.7	86.2	86.4	86.4	85.7	86.2	86.4	86.7	85.9	85.7	86.2	86.4	85.7	85.7	86.4	86.7	85.7	85.5	86.4	86.4	86.4	86.4	86.2	86.2	86.2	85.5	86.4	86.4	86.4	86.7	85.9	85.9	85.7	85.9	85.9	85.9	85.9
MT446362/LJ-5/China/2018	87.1	87.1	87.1	87.1	86.2	86.2	86.2	85.9	85.2	86.4	85.2	86.4	86.2	86.2	86.4	86.4	85.9	86.7	86.9	86.4	85.9	86.7	86.7	86.4	86.2	86.2	86.4	86.4	86.2	86.4	86.4	86.4	86.4	86.4	86.2	86.2	86.2	85.9	86.4	86.4	86.4	86.7	86.9	86.9	86.7	86.9	86.9	86.9	86.9
MT505344/IBS536/2017/Malaysia/2017	96.5	96.5	96.5	96.5	88.1	88.1	88.1	87.8	88.3	88.3	88.3	88.1	87.8	88.1	88.3	88.1	87.8	88.1	87.8	88.1	87.6	87.6	88.1	88.3	87.8	87.8	88.3	88.1	87.8	87.6	88.1	88.1	88.1	88.1	87.8	87.8	87.8	87.6	88.1	88.1	88.1	88.3	97.4	97.4	97.2	97.4	97.4	97.4	97.4
MT505345/IBS624/2017/Malaysia/2017	96.5	96.5	96.5	96.5	88.1	88.1	88.1	87.8	88.3	88.3	88.3	88.1	87.8	88.1	88.3	88.1	87.8	88.1	87.8	88.1	87.6	87.6	88.1	88.3	87.8	87.8	88.3	88.1	87.8	87.6	88.1	88.1	88.1	88.1	87.8	87.8	87.8	87.6	88.1	88.1	88.1	88.3	97.4	97.4	97.2	97.4	97.4	97.4	97.4
MT505346/UPM766/2018/Malaysia/2018	96.5	96.5	96.5	96.5	87.4	87.4	87.4	87.1	87.6	87.6	87.6	87.4	87.1	87.4	87.6	87.8	87.1	87.4	87.1	87.8	86.9	86.9	87.4	87.8	87.1	87.1	87.8	87.8	87.1	86.9	87.8	87.8	87.8	87.8	87.6	87.6	87.6	86.9	87.8	87.8	87.8	88.1	97.4	97.4	97.2	97.4	97.4	97.4	97.4
MT505347/UPM1056/2018/Malaysia/2018	97.4	97.4	97.4	97.4	87.8	87.8	87.8	87.6	88.5	88.5	88.5	87.8	87.6	88.3	88.5	88.3	87.6	88.3	88.1	88.3	87.4	87.8	88.3	88.8	87.6	87.6	88.8	88.3	87.6	87.4	88.3	88.3	88.3	88.3	88.1	88.1	88.1	87.4	88.3	88.3	88.3	88.5	98.6	98.6	98.4	98.6	98.6	98.6	98.6
MT505348/UPM1432/2019/Malaysia/2019	86.9	86.9	86.9	86.9	86.4	86.4	86.4	85.9	86.4	86.9	86.4	85.9	86.2	86.7	86.9	86.9	86.2	86.7	86.9	87.1	86.4	86.2	86.7	86.9	86.2	86.2	86.9	87.1	86.2	85.9	86.9	86.9	86.9	86.9	86.7	86.7	86.7	85.9	86.9	86.9	86.9	87.1	86.2	86.2	85.9	86.2	86.2	86.2	86.2
MT629833/Bug/03/Poland/2003	88.1	88.1	88.1	88.1	99.5	99.5	99.5	99.1	99.1	99.5	99.1	99.1	99.3	99.3	99.5	99.3	99.3	99.3	99.1	99.1	99.1	98.8	99.3	99.1	99.3	99.3	99.3	99.1	99.3	99.1	99.3	99.3	99.3	99.3	99.1	99.1	99.1	99.1	99.3	99.3	99.3	99.1	88.3	88.3	88.1	88.3	88.3	88.3	88.3
MT629834/117/14/Poland/2014	88.3	88.3	88.3	88.3	98.6	98.6	98.6	98.1	100.0	98.6	100.0	98.1	98.4	98.4	98.6	98.4	98.4	98.4	98.1	98.1	98.1	97.9	98.4	98.1	98.4	98.4	98.4	98.1	98.4	98.1	98.4	98.4	98.4	98.4	98.1	98.1	98.1	98.1	98.4	98.4	98.4	98.1	88.5	88.5	88.3	88.5	88.5	88.5	88.5
MT629835/75/11/Poland/2011	98.4	98.4	98.4	98.4	86.9	86.9	86.9	87.1	87.6	87.6	87.6	87.4	87.1	87.4	87.6	87.4	86.7	87.4	87.1	87.4	86.9	86.9	87.4	87.8	87.1	87.1	87.8	87.4	87.1	86.9	87.4	87.4	87.4	87.4	87.1	87.1	87.1	86.9	87.4	87.4	87.4	87.6	98.4	98.4	98.1	98.4	98.4	98.4	98.4
MW682878/IBDV-HeN20-7103/China/2020	87.4	87.4	87.4	87.4	88.3	88.3	88.3	87.8	88.3	88.8	88.3	87.8	88.1	88.5	88.8	88.8	88.1	88.5	88.8	89.0	88.3	88.1	88.5	88.8	88.1	88.1	88.8	89.0	88.1	87.8	88.8	88.8	88.8	88.8	88.5	88.5	88.5	87.8	88.8	88.8	88.8	89.0	88.1	88.1	87.8	88.1	88.1	88.1	88.1
MW700333/IBDV-JS19-14701/China/2019	86.2	86.2	86.2	86.2	86.9	86.9	86.9	86.7	86.4	87.1	86.4	87.1	86.9	86.9	87.1	87.1	86.7	87.4	87.6	87.1	86.7	87.4	87.4	86.9	86.9	86.9	87.1	87.1	86.9	87.1	87.1	87.1	87.1	87.1	86.9	86.9	86.9	86.7	87.1	87.1	87.1	87.4	85.9	85.9	85.7	85.9	85.9	85.9	85.9
MW767377/HB-2020-1/China/2020	86.4	86.4	86.4	86.4	86.7	86.7	86.7	86.2	86.7	87.1	86.7	86.2	86.4	86.9	87.1	87.1	86.4	86.9	86.7	87.4	86.7	86.4	86.9	87.1	86.4	86.4	87.1	87.4	86.4	86.2	87.1	87.1	87.1	87.1	86.9	86.9	86.9	86.2	87.1	87.1	87.1	87.4	86.2	86.2	85.9	86.2	86.2	86.2	86.2
MW767378/LN-2020-1/China/2020	86.7	86.7	86.7	86.7	86.9	86.9	86.9	86.4	86.9	87.4	86.9	86.4	86.7	87.1	87.4	87.4	86.7	87.1	87.4	87.6	86.9	86.7	87.1	87.4	86.7	86.7	87.4	87.6	86.7	86.4	87.4	87.4	87.4	87.4	87.1	87.1	87.1	86.4	87.4	87.4	87.4	87.6	86.4	86.4	86.2	86.4	86.4	86.4	86.4
MW767379/LN-2020-2/China/2020	87.6	87.6	87.6	87.6	85.7	85.7	85.7	85.5	86.2	86.2	86.2	85.5	85.7	85.9	86.2	86.2	85.5	85.9	86.2	86.4	85.9	85.5	85.9	86.2	85.7	85.7	86.2	86.4	85.7	85.5	86.2	86.2	86.2	86.2	85.9	85.9	85.9	85.5	86.2	86.2	86.2	86.4	87.4	87.4	87.1	87.4	87.4	87.4	87.4
MW767380/SD-2020-1/China/2020	96.7	96.7	96.7	96.7	87.1	87.1	87.1	86.9	87.8	87.8	87.8	87.1	86.9	87.6	87.8	87.6	86.9	87.6	87.8	87.6	86.7	87.1	87.6	88.1	86.9	86.9	88.1	87.6	86.9	86.7	87.6	87.6	87.6	87.6	87.4	87.4	87.4	86.7	87.6	87.6	87.6	87.8	98.1	98.1	97.9	98.1	98.1	98.1	98.1
MZ066615/QZ191002/China/2019	87.4	87.4	87.4	87.4	86.4	86.4	86.4	85.9	86.4	86.9	86.4	85.9	86.2	86.7	86.9	86.9	86.2	86.7	86.9	87.1	86.4	86.2	86.7	86.9	86.2	86.2	86.9	87.1	86.2	85.9	86.9	86.9	86.9	86.9	86.7	86.7	86.7	85.9	86.9	86.9	86.9	87.1	87.4	87.4	87.1	87.4	87.4	87.4	87.4
MZ066616/YL160304/China/2016	87.1	87.1	87.1	87.1	89.0	89.0	89.0	89.2	88.1	88.8	88.1	88.8	89.0	88.5	88.8	88.8	88.8	89.0	88.8	88.8	88.8	89.0	89.0	88.5	89.0	89.0	88.8	88.8	89.0	89.2	88.8	88.8	88.8	88.8	88.5	88.5	88.5	88.8	88.8	88.8	88.8	89.0	86.4	86.4	86.2	86.4	86.4	86.4	86.4
MZ367374/IBDV/chicken/Belgium/4439	88.0	88.0	88.0	88.0	87.8	87.8	87.8	87.3	88.3	88.3	88.3	87.3	87.6	88.0	88.3	88.5	87.6	88.0	88.3	88.7	87.8	87.6	88.0	88.3	87.6	87.6	88.3	88.7	87.6	87.3	88.5	88.5	88.5	88.5	88.3	88.3	88.3	87.3	88.5	88.5	88.5	88.7	88.7	88.7	88.5	88.7	88.7	88.7	88.7
MZ593903/FJ2021/China/2021	88.1	88.1	88.1	88.1	86.2	86.2	86.2	85.9	86.7	86.7	86.7	85.9	86.2	86.4	86.7	86.7	85.9	86.4	86.7	86.9	86.4	85.9	86.4	86.7	86.2	86.2	86.7	86.9	86.2	85.9	86.7	86.7	86.7	86.7	86.4	86.4	86.4	85.9	86.7	86.7	86.7	86.9	87.8	87.8	87.6	87.8	87.8	87.8	87.8
MZ687403/1/chicken/PRT/7/21/Portugal/2021	87.8	87.8	87.8	87.8	88.1	88.1	88.1	88.1	88.1	88.6	88.1	88.1	88.1	88.3	88.6	88.6	87.8	88.3	88.1	88.8	87.8	88.1	88.3	88.6	88.1	88.1	88.6	88.8	88.1	88.1	88.6	88.6	88.6	88.6	88.6	88.6	88.6	87.8	88.6	88.6	88.6	88.8	88.1	88.1	87.8	88.1	88.1	88.1	88.1
MZ687405/1/chicken/PRT/76/21/Portugal/2021	87.6	87.6	87.6	87.6	88.3	88.3	88.3	88.3	88.3	88.8	88.3	88.3	88.3	88.6	88.8	88.8	88.1	88.6	88.3	89.1	88.1	88.3	88.6	88.8	88.3	88.3	88.8	89.1	88.3	88.3	88.8	88.8	88.8	88.8	88.8	88.8	88.8	88.1	88.8	88.8	88.8	89.1	87.8	87.8	87.6	87.8	87.8	87.8	87.8
MZ687406/1/chicken/PRT/168/21/Portugal/2021	87.8	87.8	87.8	87.8	88.1	88.1	88.1	88.1	88.1	88.6	88.1	88.1	88.1	88.3	88.6	88.6	87.8	88.3	88.1	88.8	87.8	88.1	88.3	88.6	88.1	88.1	88.6	88.8	88.1	88.1	88.6	88.6	88.6	88.6	88.6	88.6	88.6	87.8	88.6	88.6	88.6	88.8	88.1	88.1	87.8	88.1	88.1	88.1	88.1
MZ687407/1/chicken/PRT/189/21/Portugal/2021	87.6	87.6	87.6	87.6	88.8	88.8	88.8	88.8	88.8	89.3	88.8	88.8	88.8	89.1	89.3	89.3	88.6	89.1	88.8	89.6	88.6	88.8	89.1	89.3	88.8	88.8	89.3	89.6	88.8	88.8	89.3	89.3	89.3	89.3	89.3	89.3	89.3	88.6	89.3	89.3	89.3	89.6	87.8	87.8	87.6	87.8	87.8	87.8	87.8
MZ687408/1/chicken/PRT/201/21/Portugal/2021	87.8	87.8	87.8	87.8	87.8	87.8	87.8	87.8	87.8	88.3	87.8	87.8	87.8	88.1	88.3	88.3	88.1	88.1	87.8	88.6	87.6	87.8	88.1	88.3	87.8	87.8	88.3	88.6	87.8	87.8	88.3	88.3	88.3	88.3	88.3	88.3	88.3	87.6	88.3	88.3	88.3	88.6	88.1	88.1	87.8	88.1	88.1	88.1	88.1
MZ740265/GXB02/China/2020	88.1	88.1	88.1	88.1	88.5	88.5	88.5	88.1	88.1	89.0	88.1	88.1	88.3	88.8	89.0	89.0	88.3	88.8	89.0	89.2	88.5	88.3	88.8	89.0	88.3	88.3	89.0	89.2	88.3	88.1	89.0	89.0	89.0	89.0	88.8	88.8	88.8	88.1	89.0	89.0	89.0	89.2	88.3	88.3	88.1	88.3	88.3	88.3	88.3
NC004179/UK661/1994	98.4	98.4	98.4	98.4	87.8	87.8	87.8	87.6	88.5	88.5	88.5	87.8	87.6	88.3	88.5	88.3	87.6	88.3	88.1	88.3	87.4	87.8	88.3	88.8	87.6	87.6	88.8	88.3	87.6	87.4	88.3	88.3	88.3	88.3	88.1	88.1	88.1	87.4	88.3	88.3	88.3	88.5	99.3	99.3	99.1	99.3	99.3	99.3	99.3
OK043827/19P009381/France/2019	86.9	86.9	86.9	86.9	88.3	88.3	88.3	88.1	87.8	88.8	87.8	87.8	88.1	88.5	88.8	88.8	88.1	88.5	88.8	89.0	88.3	88.1	88.5	88.8	88.1	88.1	88.8	89.0	88.1	87.8	88.8	88.8	88.8	88.8	89.0	89.0	89.0	87.8	88.8	88.8	88.8	89.0	86.9	86.9	86.7	86.9	86.9	86.9	86.9
ON152535/1/chicken/BEL/a799/21	87.5	87.5	87.5	87.5	86.9	86.9	86.9	86.9	87.5	87.5	87.5	86.9	86.9	87.2	87.5	87.7	86.6	87.2	87.5	88.0	87.2	86.9	87.2	87.5	86.9	86.9	87.5	88.0	86.9	86.9	87.7	87.7	87.7	87.7	87.7	87.7	87.7	86.6	87.7	87.7	87.7	88.0	88.3	88.3	88.0	88.3	88.3	88.3	88.3
ON152537/1/chicken/DEN/a664/21	87.5	87.5	87.5	87.5	86.9	86.9	86.9	86.9	87.5	87.5	87.5	86.9	86.9	87.2	87.5	87.7	86.6	87.2	87.5	88.0	87.2	86.9	87.2	87.5	86.9	86.9	87.5	88.0	86.9	86.9	87.7	87.7	87.7	87.7	87.7	87.7	87.7	86.6	87.7	87.7	87.7	88.0	88.3	88.3	88.0	88.3	88.3	88.3	88.3
ON152538/1/chicken/FR/a749/21	87.5	87.5	87.5	87.5	86.9	86.9	86.9	86.9	87.5	87.5	87.5	86.9	86.9	87.2	87.5	87.7	86.6	87.2	87.5	88.0	87.2	86.9	87.2	87.5	86.9	86.9	87.5	88.0	86.9	86.9	87.7	87.7	87.7	87.7	87.7	87.7	87.7	86.6	87.7	87.7	87.7	88.0	88.3	88.3	88.0	88.3	88.3	88.3	88.3
ON152551/1/chicken/FR/b292/21	87.2	87.2	87.2	87.2	87.2	87.2	87.2	87.2	87.7	87.2	87.7	87.2	87.2	86.9	87.2	87.5	86.9	86.9	87.2	87.7	87.5	86.6	86.9	87.2	87.2	87.2	87.2	87.7	87.2	87.2	87.5	87.5	87.5	87.5	87.5	87.5	87.5	86.9	87.5	87.5	87.5	87.7	88.0	88.0	87.7	88.0	88.0	88.0	88.0
ON152556/1/chicken/FR/b317/21	86.6	86.6	86.6	86.6	87.2	87.2	87.2	87.2	87.2	87.2	87.2	87.2	87.2	86.9	87.2	87.5	86.9	86.9	87.2	87.7	87.5	86.6	86.9	87.2	87.2	87.2	87.2	87.7	87.2	87.2	87.5	87.5	87.5	87.5	87.5	87.5	87.5	86.9	87.5	87.5	87.5	87.7	87.5	87.5	87.2	87.5	87.5	87.5	87.5
ON152562/1/chicken/FR/b524/21	86.6	86.6	86.6	86.6	86.1	86.1	86.1	86.1	86.6	86.6	86.6	86.1	86.1	86.4	86.6	86.9	85.8	86.4	86.6	87.2	86.4	86.1	86.4	86.6	86.1	86.1	86.6	87.2	86.1	86.1	86.9	86.9	86.9	86.9	86.9	86.9	86.9	85.8	86.9	86.9	86.9	87.2	87.5	87.5	87.7	87.5	87.5	87.5	87.5
ON152564/1/chicken/FR/b542/21	87.2	87.2	87.2	87.2	86.9	86.9	86.9	86.9	87.5	86.9	87.5	86.9	86.9	86.6	86.9	87.2	86.6	86.6	86.9	87.5	87.2	86.4	86.6	86.9	86.9	86.9	86.9	87.5	86.9	86.9	87.2	87.2	87.2	87.2	87.2	87.2	87.2	86.6	87.2	87.2	87.2	87.5	88.0	88.0	87.7	88.0	88.0	88.0	88.0
ON152570/1/chicken/GER/a893/21	87.5	87.5	87.5	87.5	86.6	86.6	86.6	86.6	87.2	87.2	87.2	86.6	86.6	86.9	87.2	87.5	86.4	86.9	87.2	87.7	86.9	86.6	86.9	87.2	86.6	86.6	87.2	87.7	86.6	86.6	87.5	87.5	87.5	87.5	87.5	87.5	87.5	86.4	87.5	87.5	87.5	87.7	87.7	87.7	87.5	87.7	87.7	87.7	87.7
ON152573/1/chicken/GER/b507/21	87.2	87.2	87.2	87.2	86.6	86.6	86.6	86.6	87.2	87.2	87.2	86.6	86.6	86.9	87.2	87.5	86.4	86.9	87.2	87.7	86.9	86.6	86.9	87.2	86.6	86.6	87.2	87.7	86.6	86.6	87.5	87.5	87.5	87.5	87.5	87.5	87.5	86.4	87.5	87.5	87.5	87.7	88.0	88.0	87.7	88.0	88.0	88.0	88.0
ON152575/1/chicken/ITA/a056/21	86.9	86.9	86.9	86.9	87.2	87.2	87.2	87.2	88.0	88.0	88.0	87.2	87.2	87.7	88.0	88.0	86.9	88.3	88.6	88.3	87.5	88.0	87.7	87.7	87.2	87.2	88.0	88.3	87.2	87.2	88.0	88.0	88.0	88.0	88.0	88.0	88.0	86.9	88.0	88.0	88.0	88.3	86.6	86.6	86.4	86.6	86.6	86.6	86.6
ON152576/1/chicken/ITA/a163/21	86.9	86.9	86.9	86.9	87.2	87.2	87.2	87.2	88.0	88.0	88.0	87.2	87.2	87.7	88.0	88.0	86.9	88.3	88.6	88.3	87.5	88.0	87.7	87.7	87.2	87.2	88.0	88.3	87.2	87.2	88.0	88.0	88.0	88.0	88.0	88.0	88.0	86.9	88.0	88.0	88.0	88.3	86.6	86.6	86.4	86.6	86.6	86.6	86.6
ON152577/1/chicken/ITA/a186/21	86.9	86.9	86.9	86.9	87.2	87.2	87.2	87.2	88.0	88.0	88.0	87.2	87.2	87.7	88.0	88.0	86.9	88.3	88.6	88.3	87.5	88.0	87.7	87.7	87.2	87.2	88.0	88.3	87.2	87.2	88.0	88.0	88.0	88.0	88.0	88.0	88.0	86.9	88.0	88.0	88.0	88.3	86.6	86.6	86.4	86.6	86.6	86.6	86.6
ON152578/1/chicken/ITA/a191/21	86.9	86.9	86.9	86.9	87.2	87.2	87.2	87.2	88.0	88.0	88.0	87.2	87.2	87.7	88.0	88.0	86.9	88.3	88.6	88.3	87.5	88.0	87.7	87.7	87.2	87.2	88.0	88.3	87.2	87.2	88.0	88.0	88.0	88.0	88.0	88.0	88.0	86.9	88.0	88.0	88.0	88.3	86.6	86.6	86.4	86.6	86.6	86.6	86.6
ON152579/1/chicken/ITA/a217/21	86.9	86.9	86.9	86.9	87.2	87.2	87.2	87.2	88.0	88.0	88.0	87.2	87.2	87.7	88.0	88.0	86.9	88.3	88.6	88.3	87.5	88.0	87.7	87.7	87.2	87.2	88.0	88.3	87.2	87.2	88.0	88.0	88.0	88.0	88.0	88.0	88.0	86.9	88.0	88.0	88.0	88.3	86.6	86.6	86.4	86.6	86.6	86.6	86.6
ON152580/1/chicken/ITA/a393/21	86.9	86.9	86.9	86.9	87.2	87.2	87.2	87.2	88.0	88.0	88.0	87.2	87.2	87.7	88.0	88.0	86.9	88.3	88.6	88.3	87.5	88.0	87.7	87.7	87.2	87.2	88.0	88.3	87.2	87.2	88.0	88.0	88.0	88.0	88.0	88.0	88.0	86.9	88.0	88.0	88.0	88.3	86.6	86.6	86.4	86.6	86.6	86.6	86.6
ON152586/1/chicken/NED/b335/21	87.7	87.7	87.7	87.7	87.2	87.2	87.2	87.2	87.7	87.7	87.7	87.2	87.2	87.5	87.7	88.0	86.9	87.5	87.7	88.3	87.5	87.2	87.5	87.7	87.2	87.2	87.7	88.3	87.2	87.2	88.0	88.0	88.0	88.0	88.0	88.0	88.0	86.9	88.0	88.0	88.0	88.3	88.6	88.6	88.3	88.6	88.6	88.6	88.6
ON152592/1/chicken/PRT/a833/21	86.9	86.9	86.9	86.9	86.9	86.9	86.9	86.9	87.5	87.5	87.5	86.9	86.9	87.2	87.5	87.7	86.6	87.2	87.5	88.0	87.2	86.9	87.2	87.5	86.9	86.9	87.5	88.0	86.9	86.9	87.7	87.7	87.7	87.7	87.7	87.7	87.7	86.6	87.7	87.7	87.7	88.0	87.7	87.7	87.5	87.7	87.7	87.7	87.7
ON152608/1/chicken/UK/a227/21	86.6	86.6	86.6	86.6	86.6	86.6	86.6	86.6	87.2	87.2	87.2	86.6	86.6	86.9	87.2	87.5	86.4	86.9	87.2	87.7	86.9	86.6	86.9	87.2	86.6	86.6	87.2	87.7	86.6	86.6	87.5	87.5	87.5	87.5	87.5	87.5	87.5	86.4	87.5	87.5	87.5	87.7	87.5	87.5	87.7	87.5	87.5	87.5	87.5
ON152619/1/chicken/UK/a452/21	86.6	86.6	86.6	86.6	86.6	86.6	86.6	86.6	87.2	86.6	87.2	86.6	86.6	86.4	86.6	86.9	86.4	86.4	86.6	87.2	86.9	86.1	86.4	86.6	86.6	86.6	86.6	87.2	86.6	86.6	86.9	86.9	86.9	86.9	86.9	86.9	86.9	86.4	86.9	86.9	86.9	87.2	87.5	87.5	87.7	87.5	87.5	87.5	87.5
ON152630/1/chicken/UK/a524/21	86.4	86.4	86.4	86.4	85.8	85.8	85.8	85.8	86.4	86.4	86.4	85.8	85.8	86.1	86.4	86.6	85.5	86.1	86.4	86.9	86.1	85.8	86.1	86.4	85.8	85.8	86.4	86.9	85.8	85.8	86.6	86.6	86.6	86.6	86.6	86.6	86.6	85.5	86.6	86.6	86.6	86.9	87.2	87.2	87.5	87.2	87.2	87.2	87.2
ON152638/1/chicken/UK/b289/21	87.5	87.5	87.5	87.5	87.5	87.5	87.5	87.5	88.0	87.5	88.0	87.5	87.5	87.2	87.5	87.7	87.2	87.2	87.5	88.0	87.7	86.9	87.2	87.5	87.5	87.5	87.5	88.0	87.5	87.5	87.7	87.7	87.7	87.7	87.7	87.7	87.7	87.2	87.7	87.7	87.7	88.0	88.3	88.3	88.0	88.3	88.3	88.3	88.3
ON152642/1/chicken/UK/b630/21	87.7	87.7	87.7	87.7	86.6	86.6	86.6	86.6	87.2	87.2	87.2	86.6	86.6	86.9	87.2	87.5	86.4	86.9	87.2	87.7	86.9	86.6	86.9	87.2	86.6	86.6	87.2	87.7	86.6	86.6	87.5	87.5	87.5	87.5	87.5	87.5	87.5	86.4	87.5	87.5	87.5	87.7	88.6	88.6	88.3	88.6	88.6	88.6	88.6
OP225971/25/11/Latvia/2011	87.4	87.4	87.4	87.4	87.1	87.1	87.1	86.7	87.1	87.6	87.1	86.7	86.9	87.4	87.6	87.6	86.9	87.4	87.6	87.8	86.7	86.9	87.4	87.6	86.9	86.9	87.6	87.8	86.9	86.7	87.6	87.6	87.6	87.6	87.4	87.4	87.4	86.7	87.6	87.6	87.6	87.8	88.1	88.1	87.8	88.1	88.1	88.1	88.1
U30819/OH/USA/1981	88.3	88.3	88.3	88.3	88.3	88.3	88.3	87.8	88.5	89.0	88.5	88.3	88.1	88.8	89.0	89.0	88.1	88.8	89.0	89.2	88.3	88.8	89.2	88.8	88.1	88.1	89.0	89.2	88.1	87.8	89.0	89.0	89.0	89.0	88.8	88.8	88.8	87.8	89.0	89.0	89.0	89.2	88.1	88.1	87.8	88.1	88.1	88.1	88.1
X84035/P2/Germany/1977	87.1	87.1	87.1	87.1	88.1	88.1	88.1	87.6	88.1	88.5	88.1	87.6	87.8	88.3	88.5	88.5	87.8	88.3	88.5	88.8	88.1	87.8	88.3	88.5	87.8	87.8	88.5	88.8	87.8	87.6	88.5	88.5	88.5	88.5	88.3	88.3	88.3	87.6	88.5	88.5	88.5	88.8	87.8	87.8	87.6	87.8	87.8	87.8	87.8
[truncated: 173 more columns]
